# Supplementary material for: People reporting experiences of mediumship have higher dissociation symptom scores than non-mediums, but below thresholds for pathological dissociation
Source: F1000Res. 2018 Jan 4;6:1416. Originally published 2017 Aug 10. [Version 3] doi: 10.12688/f1000research.12019.3 (PMC5782403; doi:10.12688/f1000research.12019.3)
Supplement: Dissociation symptoms for those with and without self-report anomalous information reception — DT# are the Dissociation Experience Scale Taxon items. [file f1000research-6-14736-s0000.tgz]

Archive with 1 entries (1 files):
- fa652075-1e45-4aee-ab51-64e615e17261_Dataset_1.xlsx
