# Supplementary material for: People reporting experiences of mediumship have higher dissociation symptom scores than non-mediums, but below thresholds for pathological dissociation
Source: F1000Res. 2018 Jan 4;6:1416. Originally published 2017 Aug 10. [Version 3] doi: 10.12688/f1000research.12019.3 (PMC5782403; doi:10.12688/f1000research.12019.3)
Supplement: Dissociation symptoms for those with and without self-report anomalous information reception — DT# are the Dissociation Experience Scale Taxon items. [file f1000research-6-14736-s0000.tgz › fa652075-1e45-4aee-ab51-64e615e17261_Dataset_1.xlsx]

## Sheet: Sheet1
Gender	Age	BirthCountry	Race	Education	Income	MaritalStatus	ChildhoodSpirituality	CurrentSpirituality	Mediumship	AbilStart	Family	DT01	DT02	DT03	DT04	DT05	DT06	DT07	DT08	DisTotal	DisTotGr30
Female	66	United States	White / Caucasian	Graduated college	$25,000-$49,999	Divorced	Christian	Spiritual but not Religious	No	16-24	No	40	10	0	0	0	0	0	30	10	0
	67	United States	White / Caucasian	Completed graduate school	$25,000-$49,999	Married	Spiritual but not Religious	Spiritual but not Religious	No	0-10	Yes	0	0	0	0	30	10	0	0	5	0
	32	United States	White / Caucasian	Graduated college	$0-$24,999	Never Married	Spiritual but not Religious	Spiritual but not Religious	Yes	I've always had them	Yes	0	0	0	0	0	0	0	0	0	0
	70	United States	White / Caucasian	Completed graduate school	$50,000-$74,999	Married	Christian	Spiritual but not Religious	Yes	0-10	No	0	0	0	0	10	0	0	0	1.25	0
	34	France	White / Caucasian	Graduated college	$0-$24,999	Never Married	Christian	Other	No	25-45	Yes	0	0	0	10	0	0	0	0	1.25	0
		United States	White / Caucasian	Graduated college	$0-$24,999	Married	Spiritual but not Religious	Spiritual but not Religious	No	I've always had them	No	0	0	0	0	0	0	0	0	0	0
	67	United States	White / Caucasian	Completed graduate school	$25,000-$49,999	Widowed	Christian	Spiritual but not Religious	Yes	0-10	Yes	0	0	0	0	0	0	30	90	15	0
	17	None of the above	Black or African American	Grade school education	$25,000-$49,999	Never Married	Christian	Christian	No	11-16	Yes	0	30	0	0	80	90	100	100	50	1
Female	65	United States	White / Caucasian	Completed graduate school	$25,000-$49,999	Married	Christian	Christian	No	16-24	No	0	0	0	0	10	0	0	0	1.25	0
	44	United States	White / Caucasian	Finished high school	$0-$24,999	Divorced	Christian	Spiritual but not Religious	Yes	0-10	Yes	0	0	0	0	10	0	0	0	1.25	0
	37	United Kingdom	White / Caucasian	Graduated college	$25,000-$49,999	Never Married	Other	Other	Yes	0-10	Yes	0	0	0	0	0	0	0	0	0	0
	66	United States	White / Caucasian	Graduated college	$25,000-$49,999	Widowed	Christian	Christian	Yes	I've always had them	Yes	40	10	30	0	0	10	10	0	12.5	0
	54	Canada	White / Caucasian	Graduated college	$50,000-$74,999	Married	Other	Spiritual but not Religious	Yes	0-10	No	0	0	0	0	10	10	50	100	21.25	0
	51	United States	Black or African American	Some College	$50,000-$74,999	Married	Spiritual but not Religious	Spiritual but not Religious	Yes	I've always had them	Yes	60	40	90	20	100	100	90	50	68.75	1
	68	United States	Hispanic	Graduated college	$25,000-$49,999	Divorced	Christian	Atheist	No	11-16	No	0	0	0	10	20	10	0	0	5	0
	62	United States	White / Caucasian	Some College	$25,000-$49,999	Married	Christian	Christian	Yes	0-10	Yes	0	100	0	100	60	10	0	0	33.75	1
		United Kingdom	White / Caucasian	Completed graduate school	$0-$24,999	Divorced	Christian	Spiritual but not Religious	Yes	0-10	No	0	0	0	0	0	0	0	0	0	0
	75	United States	White / Caucasian	Completed graduate school	$25,000-$49,999	Divorced	Christian	Other	Yes	16-24	Yes	0	0	10	0	10	10	20	0	6.25	0
	30	United States	White / Caucasian	Some College	$50,000-$74,999	Married	Atheist	Other	No	0-10	Yes	0	30	0	0	60	10	30	10	17.5	0
	27	United States	Black or African American	Some College	$0-$24,999	Never Married	Christian	Christian	No	11-16	No	0	0	70	0	80	0	70	0	27.5	0
Female	67	United States	White / Caucasian	Completed graduate school	$0-$24,999	Divorced	Other	Other	No	0-10	No	0	0	0	0	0	20	20	10	6.25	0
	19	None of the above	White / Caucasian	Grade school education	$0-$24,999		Christian	Spiritual but not Religious	No	11-16	No	0	0	20	10	10	0	10	30	10	0
	31	United States	White / Caucasian	Some College	$25,000-$49,999		Christian	Spiritual but not Religious	No	0-10	No	10	0	0	0	10	10	20	10	7.5	0
		United States	White / Caucasian	Some College	$0-$24,999	Widowed	Other	Other	Yes	0-10	No	0	0	0	0	50	100	0	20	21.25	0
	57	Germany	White / Caucasian	Graduated college	$50,000-$74,999	Divorced	Other	Spiritual but not Religious	No	16-24	Yes	0	0	10	0	0	0	0	20	3.75	0
	72	United States	White / Caucasian	Completed graduate school	$25,000-$49,999	Widowed	Christian	Christian	No	11-16	Yes	0	0	0	0	0	0	0	0	0	0
	46	United States	White / Caucasian	Finished high school	$50,000-$74,999	Married	Christian	Spiritual but not Religious	Yes	11-16	No	40	0	0	0	0	0	0	0	5	0
	60	United States	American Indian or Alaskan Native	Graduated college	$0-$24,999	Never Married	Other	Other	No	0-10	No	0	0	10	0	20	0	0	0	3.75	0
	46	United Kingdom	White / Caucasian	Completed graduate school	$50,000-$74,999	Married	Christian	Spiritual but not Religious	Yes	I've always had them	Yes	90	0	70	0	50	90	90	70	57.5	1
	65	United States	White / Caucasian	Some College	$0-$24,999	Widowed	Christian	Other	Yes	0-10	Yes	10	0	30	0	10	70	70	80	33.75	1
	30	United States	White / Caucasian	Graduated college	$25,000-$49,999	Never Married	Christian	Other	No	11-16	No	10	0	0	0	0	0	0	0	1.25	0
	62	United States	White / Caucasian	Some College	$0-$24,999	Widowed	Christian	Christian	Yes	11-16	Yes	10	10	0	10	0	10	30	30	12.5	0
	36	United States	Hispanic	Some College	$50,000-$74,999	Married	Christian	Spiritual but not Religious	Yes	I've always had them	Yes	30	0	50	60	60	60	40	20	40	1
	24	None of the above	White / Caucasian	Graduated college	$25,000-$49,999	Never Married	Christian	Spiritual but not Religious	No	0-10	Yes	0	0	0	0	60	10	100	50	27.5	0
Female	53	United States	White / Caucasian	Some College	$0-$24,999	Never Married	Other	Spiritual but not Religious	Yes	0-10	No	0	0	0	0	0	0	10	20	3.75	0
	63	United Kingdom	White / Caucasian	Completed graduate school	$0-$24,999	Married	Other	Other	No	I've always had them	No	0	0	30	30	0	0	0	30	11.25	0
	46	None of the above	White / Caucasian	Graduated college	$0-$24,999	Divorced	Christian	Spiritual but not Religious	No	I've always had them	Yes	0	0	0	0	0	0	0	0	0	0
	77	United States	White / Caucasian	Graduated college	$25,000-$49,999	Divorced	Christian	Christian	No	25-45	No	70	80	100	70	60	60	40	40	65	1
		United Kingdom	White / Caucasian	Graduated college	$0-$24,999	Divorced	Christian	Spiritual but not Religious	Yes	0-10	Yes	10	0	30	0	0	10	0	10	7.5	0
	60	United States	White / Caucasian	Completed graduate school	$0-$24,999	Married	Christian	Spiritual but not Religious	Yes	I've always had them	Yes	0	0	0	0	0	0	0	0	0	0
Female	23	United States	White / Caucasian	Grade school education	$25,000-$49,999	Never Married	Christian	Other	Yes	0-10	No	50	10	90	10	80	60	70	90	57.5	1
	33	United States	White / Caucasian	Completed graduate school	$50,000-$74,999	Married	Christian	Christian	No	25-45	No	20	10	0	0	10	0	10	0	6.25	0
Female	42	United States	White / Caucasian	Some College	$0-$24,999	Never Married	Other	Other	No	I do not have any ability	No	0	0	40	0	0	50	0	0	11.25	0
Female	33	Canada	White / Caucasian	Completed graduate school	$25,000-$49,999	Never Married	Christian	Spiritual but not Religious	No	I do not have any ability	No	0	0	0	0	0	0	0	0	0	0
	24	None of the above	White / Caucasian	Finished high school	$50,000-$74,999	Never Married	Other	Spiritual but not Religious	No		Yes	0	0	0	0	30	40	50	80	25	0
	53	United States	White / Caucasian	Some College	$0-$24,999	Never Married	Spiritual but not Religious	Christian	No	I've always had them	Yes	0	0	0	0	0	0	0	0	0	0
Female		Japan	Asian / Pacific Islander	Completed graduate school	$50,000-$74,999	Married	Atheist	Spiritual but not Religious	No	I do not have any ability	No	0	0	0	30	30	20	0	10	11.25	0
	46	India	Asian / Pacific Islander	Completed graduate school	$25,000-$49,999	Married	Other	Spiritual but not Religious	No	25-45	Yes	10	10	20	50	20	10	100	10	28.75	0
		None of the above	White / Caucasian	Graduated college	$25,000-$49,999	Divorced	Other	Spiritual but not Religious	Yes	11-16	Yes	0	10	60	0	80	30	60	0	30	0
	32	Canada	White / Caucasian	Graduated college	$25,000-$49,999	Never Married	Other	Spiritual but not Religious	No	16-24	No	0	0	0	0	40	20	0	0	7.5	0
	70	United States	White / Caucasian	Completed graduate school	$50,000-$74,999	Divorced	Christian	Other	Yes	25-45	No	0	0	0	0	0	0	0	0	0	0
	55	United States	White / Caucasian	Some College	$0-$24,999	Divorced	Spiritual but not Religious	Spiritual but not Religious	Yes	I've always had them	Yes	0	0	0	0	10	0	0	10	2.5	0
Female	69	United States	White / Caucasian	Completed graduate school	$25,000-$49,999	Divorced	Christian	Spiritual but not Religious	No	I do not have any ability	No	0	0	0	0	0	0	20	0	2.5	0
	65	United States	White / Caucasian	Finished high school	$50,000-$74,999	Widowed	Spiritual but not Religious	Spiritual but not Religious	No	11-16	Yes	30	20	40	0	30	20	50	10	25	0
	50	United States	White / Caucasian	Some College	$25,000-$49,999	Separated	Other	Spiritual but not Religious	No	0-10	No	0	10	30	0	30	10	0	10	11.25	0
	57	United States	White / Caucasian	Completed graduate school	$0-$24,999	Divorced	Christian	Christian	Yes	I've always had them	Yes	0	0	60	0	100	0	0	0	20	0
	32	None of the above	Black or African American	Graduated college	$0-$24,999	Separated	Christian	Christian	Yes	I've always had them	No	100	100	100	100	100	100	100	90	98.75	1
Male	64	United States	White / Caucasian	Some College	$0-$24,999	Never Married	Christian	Other	No	I do not have any ability	No	0	0	0	0	0	0	0	0	0	0
	45	United States	White / Caucasian	Completed graduate school	$25,000-$49,999	Divorced	Christian	Spiritual but not Religious	No	0-10	Yes	20	0	0	0	10	10	0	0	5	0
	32	United States	White / Caucasian	Finished high school	$0-$24,999	Never Married	Christian	Spiritual but not Religious	Yes	16-24	Yes	0	0	0	0	0	0	0	0	0	0
	70	United States	White / Caucasian	Some College	$0-$24,999	Divorced	Christian		No	I've always had them	No	0	0	0	0	0	0	0	0	0	0
	50	United States	White / Caucasian	Some College	$0-$24,999	Divorced	Christian	Spiritual but not Religious	Yes	0-10	Yes	0	0	60	20	40	50	60	0	28.75	0
	65	None of the above	White / Caucasian	Some College	$0-$24,999	Divorced	Other	Spiritual but not Religious	No	25-45	No	0	0	0	40	40	30	60	0	21.25	0
	62	None of the above	White / Caucasian	Completed graduate school	$50,000-$74,999	Married	Christian	Spiritual but not Religious	Yes	46-60	No	0	10	10	10	20	40	30	40	20	0
	29	Canada	White / Caucasian	Graduated college	$0-$24,999	Divorced	Spiritual but not Religious	Spiritual but not Religious	Yes	I've always had them	Yes	0	0	10	0	30	20	10	10	10	0
	37	Canada	White / Caucasian	Finished high school	$0-$24,999	Never Married	Other	Spiritual but not Religious	Yes	25-45	No	20	10	30	0	0	0	20	0	10	0
	39	United Kingdom	White / Caucasian	Completed graduate school	$25,000-$49,999	Divorced	Other	Spiritual but not Religious	Yes	25-45	No	0	10	0	0	10	0	0	100	15	0
	19	India	Asian / Pacific Islander	Finished high school	$0-$24,999	Never Married	Other	Other	No	11-16	No	0	0	20	0	20	0	0	70	13.75	0
Female	26	United States	White / Caucasian	Some College	$25,000-$49,999	Never Married	Christian	Spiritual but not Religious	No	0-10	No	0	0	0	0	40	80	100	0	27.5	0
	83	Germany	White / Caucasian	Completed graduate school	$25,000-$49,999	Widowed	Christian	Spiritual but not Religious	No	16-24	No	0	10	0	0	0	0	0	0	1.25	0
	70	United States	White / Caucasian	Graduated college	$0-$24,999	Divorced	Christian	Spiritual but not Religious	No	I've always had them	No	10	0	30	0	0	0	0	0	5	0
Female	29	None of the above	Hispanic	Finished high school	$0-$24,999	Married	Atheist	Spiritual but not Religious	No	16-24	No	10	0	60	0	100	60	80	10	40	1
Male	40	None of the above	White / Caucasian	Graduated college	$25,000-$49,999	Married	Atheist	Other	No	25-45	No	0	0	0	0	30	10	0	0	5	0
		None of the above	White / Caucasian	Finished high school	$0-$24,999	Separated	Christian	Spiritual but not Religious	Yes	25-45	Yes	0	0	0	0	0	0	0	0	0	0
	52	New Zealand	White / Caucasian	Some College	$25,000-$49,999	Divorced	Christian	Spiritual but not Religious	Yes	I've always had them	Yes	70	0	90	0	80	20	0	20	35	1
	35	United States	White / Caucasian	Graduated college	$0-$24,999	Married	Christian	Other	No	I've always had them	Yes	0	0	0	0	0	0	0	0	0	0
	26	United States	White / Caucasian	Some College	$0-$24,999	Never Married	Christian	Spiritual but not Religious	Yes	0-10	No	0	30	50	0	100	100	100	100	60	1
	80	United States	White / Caucasian	Completed graduate school	$0-$24,999	Married	Christian	Spiritual but not Religious	No	0-10	Yes	60	0	0	0	0	0	40	10	13.75	0
	53	United Kingdom	White / Caucasian	Some College	$0-$24,999	Divorced	Christian	Christian	Yes	0-10	No	20	0	20	0	40	20	10	0	13.75	0
Female	71	United States	White / Caucasian	Graduated college	$0-$24,999	Divorced	Spiritual but not Religious	Spiritual but not Religious	Yes	25-45	No	0	0	10	0	0	0	0	0	1.25	0
	56	United Kingdom	White / Caucasian	Some College	$0-$24,999	Never Married	Christian	Other	Yes	25-45	Yes	40	0	30	0	70	10	0	50	25	0
	32	None of the above	Hispanic	Completed graduate school	$0-$24,999	Never Married	Spiritual but not Religious	Spiritual but not Religious	Yes	I've always had them	Yes	40	0	50	0	90	90	90	90	56.25	1
Male	43	None of the above	White / Caucasian	Grade school education	$0-$24,999	Never Married	Other	Spiritual but not Religious	No	11-16	No	0	0	0	0	40	0	30	0	8.75	0
	59	United States	White / Caucasian	Graduated college	$50,000-$74,999	Divorced	Spiritual but not Religious	Spiritual but not Religious	Yes	I've always had them	Yes	10	10	70	10	0	30	20	10	20	0
	30	United States	Hispanic	Grade school education	$0-$24,999	Married	Spiritual but not Religious	Spiritual but not Religious	Yes	0-10	Yes	100	70	100	90	90	0	80	90	77.5	1
		None of the above	White / Caucasian	Some College	$50,000-$74,999		Other	Spiritual but not Religious	Yes	I've always had them	Yes	10	0	10	0	0	0	0	0	2.5	0
	68	United States	White / Caucasian	Some College	$50,000-$74,999	Divorced	Christian	Other	No	25-45	Yes	0	0	0	0	0	0	0	0	0	0
	39	Spain	White / Caucasian	Graduated college	$25,000-$49,999	Never Married	Christian	Spiritual but not Religious	Yes	I've always had them	Yes	0	0	30	0	20	20	20	0	11.25	0
Male	27	None of the above	White / Caucasian	Completed graduate school	$25,000-$49,999	Never Married	Christian	Spiritual but not Religious	No	I've always had them	No	0	0	20	0	0	0	20	0	5	0
	52	United States	Black or African American	Completed graduate school	$0-$24,999	Never Married	Christian	Spiritual but not Religious	Yes	I've always had them	Yes	0	0	0	0	0	0	0	10	1.25	0
	36	None of the above	Asian / Pacific Islander	Some College	$50,000-$74,999	Never Married	Other	Spiritual but not Religious	No	16-24	No	50	50	50	0	10	20	20	10	26.25	0
	26	None of the above	Asian / Pacific Islander	Some College	$0-$24,999	Married	Other	Other	Yes	11-16	Yes	0	10	0	0	10	10	0	0	3.75	0
	27	None of the above	Asian / Pacific Islander	Graduated college	$0-$24,999	Married	Other	Other	No	I've always had them	No	20	10	10	10	10	10	20	10	12.5	0
	61	Canada	White / Caucasian	Completed graduate school	$25,000-$49,999	Separated	Christian	Spiritual but not Religious	No	16-24	Yes	0	0	0	0	10	0	0	0	1.25	0
	43	United States	White / Caucasian	Some College	$0-$24,999	Divorced	Christian	Spiritual but not Religious	Yes	I've always had them	Yes	20	10	10	0	10	40	30	10	16.25	0
	74	United States	White / Caucasian	Completed graduate school	$25,000-$49,999	Divorced	Christian	Spiritual but not Religious	Yes	25-45	Yes	20	0	50	0	0	0	0	60	16.25	0
	37	India	Asian / Pacific Islander	Completed graduate school	$50,000-$74,999	Married	Other	Spiritual but not Religious	No	0-10	Yes	10	0	60	0	10	50	30	0	20	0
	39	None of the above	Hispanic	Completed graduate school	$0-$24,999	Never Married	Christian	Other	No	I've always had them	Yes	0	0	10	0	40	0	0	0	6.25	0
Male	59	United States	White / Caucasian	Graduated college	$50,000-$74,999	Divorced	Christian	Spiritual but not Religious	No	25-45	No	0	0	0	0	20	0	0	10	3.75	0
	61	United States	White / Caucasian	Completed graduate school	$50,000-$74,999	Never Married	Spiritual but not Religious	Other	Yes	0-10	Yes	20	20	70	70	100	80	90	80	66.25	1
Male	80	United States	White / Caucasian	Completed graduate school	$50,000-$74,999	Married	Christian	Other	No	I do not have any ability	No	0	0	0	0	0	0	0	0	0	0
Male	47	United Kingdom	White / Caucasian	Finished high school	$50,000-$74,999	Never Married	Christian	Spiritual but not Religious	No	0-10	Yes	0	0	30	0	0	0	0	30	7.5	0
	38	None of the above	Asian / Pacific Islander	Graduated college	$0-$24,999	Separated	Christian	Christian	No	0-10	Yes	60	0	10	50	100	0	100	10	41.25	1
Male	43	United Kingdom	White / Caucasian	Completed graduate school	$50,000-$74,999	Never Married	Atheist	Spiritual but not Religious	No	I do not have any ability	No	0	0	0	0	0	0	0	0	0	0
	51	United Kingdom	White / Caucasian	Completed graduate school	$50,000-$74,999	Married	Christian	Spiritual but not Religious	No	25-45	No	30	40	0	40	50	50	0	0	26.25	0
Male		Mexico	Hispanic	Graduated college	$50,000-$74,999	Never Married	Christian	Christian	No	11-16	No	30	100	0	0	0	0	0	0	16.25	0
	27	None of the above	White / Caucasian	Graduated college	$0-$24,999	Never Married	Christian	Other	Yes	16-24	Yes	0	0	0	0	10	0	10	100	15	0
	72	United Kingdom	White / Caucasian	Completed graduate school	$0-$24,999	Divorced		Christian	Yes	I've always had them	No	0	40	0	0	50	50	0	100	30	0
Female	68	United States	White / Caucasian	Finished high school	$25,000-$49,999	Widowed	Christian	Spiritual but not Religious	No	11-16	No	0	0	0	0	0	0	0	0	0	0
	26	United States	White / Caucasian	Some College	$25,000-$49,999	Never Married	Christian	Spiritual but not Religious	No	I've always had them	Yes	0	0	20	0	30	10	30	20	13.75	0
	29	None of the above	Asian / Pacific Islander	Graduated college	$0-$24,999	Never Married	Other	Other	No	16-24	Yes	0	0	0	0	0	0	0	0	0	0
	63	United States	White / Caucasian	Some College	$50,000-$74,999	Married	Christian	Spiritual but not Religious	No	0-10	Yes	30	50	80	0	30	30	90	70	47.5	1
	43	Japan	Asian / Pacific Islander	Graduated college	$0-$24,999	Divorced	Other	Spiritual but not Religious	Yes	I've always had them	Yes	0	0	0	0	80	90	0	30	25	0
	21	Canada	White / Caucasian	Some College	$25,000-$49,999	Never Married	Christian	Christian	No	I've always had them	No	0	0	100	0	0	100	0	0	25	0
	73	United States	White / Caucasian	Some College	$50,000-$74,999	Married	Christian	Spiritual but not Religious	Yes	0-10	No	0	10	0	0	10	0	0	0	2.5	0
	65	United States	White / Caucasian	Graduated college	$0-$24,999	Divorced	Christian	Other	No	0-10	Yes	0	0	10	0	0	0	0	10	2.5	0
		United Kingdom	White / Caucasian	Graduated college	$50,000-$74,999	Married	Christian	Other	No	25-45	Yes	0	0	10	0	10	20	20	0	7.5	0
	40	United States	White / Caucasian	Finished high school	$0-$24,999	Never Married	Christian	Other	No	I've always had them	Yes	30	0	20	0	10	0	20	100	22.5	0
Female		United States	Hispanic	Some College	$25,000-$49,999	Never Married	Christian	Christian	Yes	11-16	No	0	0	0	0	80	50	100	50	35	1
	55	United Kingdom	White / Caucasian	Finished high school	$25,000-$49,999	Married	Christian	Spiritual but not Religious	Yes	0-10	Yes	0	0	40	0	0	10	0	10	7.5	0
	46	United Kingdom	White / Caucasian	Finished high school	$0-$24,999	Separated	Other	Spiritual but not Religious	Yes	I've always had them	Yes	30	100	10	10	100	10	40	60	45	1
	28	None of the above	White / Caucasian	Graduated college	$0-$24,999	Never Married	Christian	Spiritual but not Religious	Yes	16-24	Yes	0	0	30	0	40	30	10	50	20	0
	26	India	Asian / Pacific Islander	Completed graduate school	$0-$24,999	Never Married	Other	Atheist	Yes	0-10	Yes	0	50	10	0	30	100	100	0	36.25	1
Female	35	United States	Hispanic	Graduated college	$0-$24,999	Separated	Other	Other	No	0-10	No	0	0	10	0	0	10	20	50	11.25	0
		Canada	White / Caucasian	Finished high school	$0-$24,999	Separated	Other	Other	No	16-24	No	10	40	0	20	70	80	10	70	37.5	1
Male	58	United States	White / Caucasian	Completed graduate school	$0-$24,999	Separated	Christian	Other	No	16-24	No	0	0	0	0	10	0	0	0	1.25	0
Female	35	United States	White / Caucasian	Finished high school	$0-$24,999	Never Married	Christian	Other	No	I do not have any ability	No	0	0	0	0	0	0	0	0	0	0
	32	United States	White / Caucasian	Some College	$25,000-$49,999	Never Married	Christian	Spiritual but not Religious	Yes	I've always had them	Yes	0	0	0	0	0	0	0	0	0	0
	51	United States	White / Caucasian	Some College	$0-$24,999	Never Married	Christian	Other	No	0-10	No	30	0	0	0	0	10	30	0	8.75	0
	32	None of the above	White / Caucasian	Completed graduate school	$50,000-$74,999	Married	Spiritual but not Religious	Spiritual but not Religious	Yes	16-24	Yes	0	0	0	0	10	10	0	0	2.5	0
	51	United States	White / Caucasian	Graduated college	$50,000-$74,999	Never Married	Christian	Spiritual but not Religious	No	I've always had them	No	0	0	0	0	60	50	0	0	13.75	0
	37	United States	White / Caucasian	Graduated college	$50,000-$74,999	Never Married	Christian	Other	No	I do not have any ability	Yes	0	0	10	0	0	0	0	0	1.25	0
	26	None of the above	Hispanic	Completed graduate school	$0-$24,999	Never Married	Christian	Christian	No	11-16	No	100	80	0	50	100	50	10	100	61.25	1
Female	52	None of the above	White / Caucasian	Graduated college	$25,000-$49,999	Never Married	Christian	Spiritual but not Religious	Yes	0-10	No	0	0	40	20	10	40	0	0	13.75	0
	66	United States	White / Caucasian	Completed graduate school	$50,000-$74,999	Never Married	Christian	Other	Yes	0-10	Yes	0	0	0	0	0	0	10	0	1.25	0
	52	Canada	White / Caucasian	Finished high school	$0-$24,999	Divorced		Spiritual but not Religious	Yes	I've always had them	No	0	0	10	0	0	20	0	90	15	0
	55	United States	White / Caucasian	Some College	$25,000-$49,999	Married	Christian	Spiritual but not Religious	Yes	11-16	Yes	0	0	0	0	10	10	10	10	5	0
	54	United States	White / Caucasian	Completed graduate school	$50,000-$74,999	Never Married	Christian	Christian	Yes	0-10	No	10	0	0	0	10	10	0	30	7.5	0
Female	56	United States	White / Caucasian	Completed graduate school	$50,000-$74,999	Married	Christian	Other	No	0-10	No	0	10	10	0	20	10	0	20	8.75	0
	67	United States	White / Caucasian	Completed graduate school	$25,000-$49,999	Married	Christian	Other	Yes	0-10	Yes	20	0	0	0	0	0	0	0	2.5	0
	66	United States	White / Caucasian	Completed graduate school	$25,000-$49,999	Divorced	Other	Other	No	0-10	Yes	10	0	0	0	0	0	0	0	1.25	0
	36	United States	White / Caucasian	Graduated college	$0-$24,999	Never Married	Christian	Spiritual but not Religious	Yes	I've always had them	No	10	0	10	10	10	50	60	70	27.5	0
	30	United States	White / Caucasian	Some College	$50,000-$74,999	Divorced	Christian	Spiritual but not Religious	No	11-16	No	0	0	0	0	10	0	0	10	2.5	0
Female	31	United States	Hispanic	Completed graduate school	$25,000-$49,999	Never Married	Other	Other	No	16-24	No	10	10	10	30	0	0	80	0	17.5	0
	45	United States	White / Caucasian	Graduated college	$50,000-$74,999	Married	Christian	Spiritual but not Religious	Yes	I've always had them	Yes	20	30	90	0	50	50	50	30	40	1
	30	United States	White / Caucasian	Some College	$50,000-$74,999	Divorced	Christian	Other	No	0-10	No	60	80	90	10	40	70	60	10	52.5	1
	35	United States	White / Caucasian	Graduated college	$0-$24,999	Never Married	Spiritual but not Religious	Spiritual but not Religious	Yes	I've always had them	Yes	70	80	100	100	100	100	100	10	82.5	1
	66	United States	White / Caucasian	Completed graduate school	$50,000-$74,999	Married	Other	Spiritual but not Religious	No	0-10	No	10	10	0	0	0	10	0	0	3.75	0
	27	None of the above	Hispanic		$25,000-$49,999	Never Married	Christian	Other	No	0-10	Yes	0	0	100	0	0	0	0	70	21.25	0
	25	None of the above	Asian / Pacific Islander	Completed graduate school	$0-$24,999	Never Married	Christian	Christian	No	I've always had them	No	0	0	0	0	0	0	30	0	3.75	0
		India	Asian / Pacific Islander	Graduated college	$25,000-$49,999	Married	Other	Other	No	I've always had them	No	0	0	0	10	0	0	0	0	1.25	0
	47	United States	White / Caucasian	Finished high school	$0-$24,999	Widowed	Spiritual but not Religious	Spiritual but not Religious	No	I've always had them	Yes	30	0	0	40	40	0	10	10	16.25	0
	37	United Kingdom	White / Caucasian	Graduated college	$25,000-$49,999	Never Married	Other	Spiritual but not Religious	Yes	16-24	Yes	0	0	80	0	10	10	0	0	12.5	0
	69	Australia	White / Caucasian	Completed graduate school	$50,000-$74,999	Married	Christian	Other	No	25-45	Yes	0	0	0	0	0	0	0	0	0	0
Male	43	Canada	Hispanic	Graduated college	$50,000-$74,999	Married	Christian	Spiritual but not Religious	Yes	0-10	No	0	0	60	30	80	60	40	60	41.25	1
	56	United States	Hispanic	Graduated college	$0-$24,999	Never Married	Christian	Spiritual but not Religious	Yes	0-10	Yes	0	0	20	0	40	40	0	100	25	0
		Canada	White / Caucasian	Grade school education	$25,000-$49,999	Married	Christian	Spiritual but not Religious	Yes	0-10	Yes	0	0	0	0	0	0	0	0	0	0
	22	United States	White / Caucasian	Some College	$25,000-$49,999	Never Married	Christian	Christian	Yes	11-16	Yes	70	60	0	0	0	60	0	40	28.75	0
	54	United States	White / Caucasian	Some College	$0-$24,999	Married	Christian	Spiritual but not Religious	Yes	11-16	Yes	40	0	0	0	10	20	10	20	12.5	0
	44	United States	White / Caucasian	Some College	$0-$24,999	Divorced	Spiritual but not Religious	Spiritual but not Religious	Yes	0-10	Yes	0	0	0	0	0	0	0	0	0	0
Female	27	United States	White / Caucasian	Some College	$0-$24,999	Never Married	Other	Atheist	No	I do not have any ability	No	0	0	0	0	0	10	10	0	2.5	0
	54	United States	White / Caucasian	Some College	$25,000-$49,999	Never Married	Christian	Spiritual but not Religious	Yes	I've always had them	No	0	0	100	0	80	80	0	0	32.5	1
	76	United States	White / Caucasian	Completed graduate school	$25,000-$49,999	Married	Christian	Christian	Yes	0-10	Yes	0	0	0	0	0	0	0	0	0	0
Female	72	United States	White / Caucasian	Completed graduate school	$25,000-$49,999	Widowed	Christian	Christian	No	I do not have any ability	No	0	0	0	0	0	0	0	0	0	0
	26	India	Asian / Pacific Islander	Completed graduate school	$0-$24,999	Never Married	Other	Other	No		Yes	0	0	0	0	0	0	0	0	0	0
	71	United States	White / Caucasian	Graduated college	$25,000-$49,999	Divorced	Christian	Spiritual but not Religious	No	16-24	Yes	0	80	80	0	0	0	20	0	22.5	0
	55	United States	White / Caucasian	Graduated college	$0-$24,999	Separated	Christian	Spiritual but not Religious	No	0-10	Yes	0	0	0	0	0	0	0	0	0	0
	46	None of the above	Asian / Pacific Islander	Graduated college	$25,000-$49,999	Divorced	Other	Spiritual but not Religious	Yes	0-10	Yes	20	10	0	0	0	0	50	0	10	0
Female	52	France	White / Caucasian	Completed graduate school	$50,000-$74,999	Married	Christian	Spiritual but not Religious	No	25-45	No	0	0	0	0	80	90	20	0	23.75	0
	31	United States	White / Caucasian	Graduated college	$50,000-$74,999	Married	Christian	Christian	No	16-24	Yes	0	30	0	0	40	20	10	20	15	0
	67	Germany	White / Caucasian	Completed graduate school	$25,000-$49,999	Widowed	Other	Spiritual but not Religious	Yes	25-45	Yes	0	10	0	0	20	0	0	60	11.25	0
Male	26	None of the above	White / Caucasian	Graduated college	$0-$24,999	Never Married	Christian	Christian	No	16-24	No	10	10	10	20	20	10	30	10	15	0
			White / Caucasian	Completed graduate school	$50,000-$74,999		Spiritual but not Religious	Spiritual but not Religious	No	0-10	Yes	20	20	40	0	40	0	0	0	15	0
	69	United States	White / Caucasian	Graduated college	$25,000-$49,999	Divorced	Christian	Spiritual but not Religious	Yes	0-10	Yes	0	0	40	0	30	10	10	40	16.25	0
	64	United States	White / Caucasian	Completed graduate school	$0-$24,999	Divorced	Christian	Spiritual but not Religious	No	16-24	No	10	0	60	0	0	0	20	40	16.25	0
	28	United Kingdom	White / Caucasian	Graduated college	$0-$24,999	Never Married	Christian	Spiritual but not Religious	Yes	16-24	Yes	0	0	0	70	70	60	100	10	38.75	1
	93	United States	White / Caucasian	Completed graduate school	$25,000-$49,999	Widowed	Christian	Christian	No	25-45	Yes	0	0	0	0	0	0	0	0	0	0
	64	United States	White / Caucasian	Graduated college	$0-$24,999	Divorced	Christian		Yes	0-10	Yes	10	80	40	40	50	50	50	20	42.5	1
	55	United Kingdom	White / Caucasian	Graduated college	$25,000-$49,999	Married	Christian	Spiritual but not Religious	Yes	0-10	Yes	30	0	0	0	10	0	0	20	7.5	0
Male	47	United States	White / Caucasian	Some College	$50,000-$74,999	Married	Other	Other	No	11-16	No	10	10	0	0	90	0	0	0	13.75	0
	41	Germany	White / Caucasian	Completed graduate school	$0-$24,999	Divorced	Christian	Spiritual but not Religious	Yes	I've always had them	Yes	0	0	20	0	60	50	30	30	23.75	0
	30	Canada	White / Caucasian	Graduated college	$0-$24,999	Never Married	Christian	Other	Yes	0-10	Yes	0	0	0	0	0	0	0	0	0	0
	67	United States	White / Caucasian	Graduated college	$25,000-$49,999	Divorced	Christian	Spiritual but not Religious	Yes	46-60	Yes	10	0	0	0	10	10	10	20	7.5	0
	53	France	White / Caucasian	Graduated college	$0-$24,999	Divorced	Christian	Spiritual but not Religious	Yes	16-24	Yes	30	0	20	0	90	90	50	0	35	1
	28	United States	White / Caucasian	Some College	$50,000-$74,999	Never Married	Christian	Spiritual but not Religious	Yes	0-10	No	30	80	80	20	80	20	20	0	41.25	1
	29	India	Asian / Pacific Islander	Completed graduate school	$50,000-$74,999	Never Married	Other	Other	No	16-24	Yes	10	0	20	0	70	30	100	20	31.25	1
	49	None of the above	Asian / Pacific Islander	Some College	$0-$24,999	Divorced	Spiritual but not Religious	Spiritual but not Religious	Yes	I've always had them	No	0	0	20	0	60	0	20	10	13.75	0
	48	United States	White / Caucasian	Finished high school	$0-$24,999	Widowed	Christian	Christian	Yes	I've always had them	Yes	30	0	0	0	10	0	0	80	15	0
	40	United Kingdom	White / Caucasian	Graduated college	$25,000-$49,999	Never Married	Christian	Spiritual but not Religious	Yes	11-16	Yes	10	10	30	0	10	10	10	0	10	0
	30	India	Asian / Pacific Islander	Graduated college	$0-$24,999	Never Married	Other	Other	No	16-24	No	0	30	30	70	50	70	70	100	52.5	1
Female	80	United States	White / Caucasian	Some College	$25,000-$49,999	Divorced	Christian	Spiritual but not Religious	No	I do not have any ability	No	0	0	0	0	0	20	20	0	5	0
	61	Germany	White / Caucasian	Completed graduate school	$50,000-$74,999	Widowed	Christian	Christian	Yes	0-10	Yes	0	10	0	0	10	0	0	0	2.5	0
	34	United States	White / Caucasian	Some College	$50,000-$74,999	Married	Christian	Other	Yes	16-24	Yes	0	0	60	0	50	40	20	20	23.75	0
	53	France	White / Caucasian	Completed graduate school	$0-$24,999	Divorced	Other	Spiritual but not Religious	No	0-10	No	0	0	0	0	80	50	0	0	16.25	0
		United States	White / Caucasian	Completed graduate school	$25,000-$49,999	Divorced	Christian	Other	No	Over 60	No	0	0	0	0	10	0	0	0	1.25	0
	72	Canada	White / Caucasian	Graduated college	$50,000-$74,999	Never Married	Christian	Spiritual but not Religious	No	I've always had them	Yes	10	0	20	0	30	40	50	50	25	0
	42	United States	White / Caucasian	Some College	$25,000-$49,999	Divorced	Christian	Spiritual but not Religious	No	25-45	No	50	20	10	0	70	30	20	10	26.25	0
	57	United States	White / Caucasian	Completed graduate school	$0-$24,999	Never Married	Spiritual but not Religious	Other	Yes	0-10	Yes	0	0	50	0	100	50	0	100	37.5	1
Female	71	New Zealand	White / Caucasian	Some College	$25,000-$49,999	Widowed	Christian	Spiritual but not Religious	No	Over 60	No	0	0	0	0	0	0	0	0	0	0
	62	United States	White / Caucasian	Some College	$50,000-$74,999	Divorced	Christian	Spiritual but not Religious	No	0-10	No	0	0	20	0	20	0	0	0	5	0
	52	United States	White / Caucasian	Some College	$0-$24,999	Never Married	Other	Other	No	0-10	No	60	30	60	20	60	40	10	30	38.75	1
Female	39	United States	White / Caucasian	Graduated college	$0-$24,999	Married	Christian	Spiritual but not Religious	No	I do not have any ability	No	0	0	0	0	10	0	0	0	1.25	0
	52	United Kingdom	White / Caucasian	Finished high school	$0-$24,999	Separated	Christian	Other	No	0-10	Yes	0	0	0	0	60	60	30	10	20	0
Female	80	United States	White / Caucasian	Completed graduate school	$25,000-$49,999	Divorced	Christian	Other	No	25-45	No	0	0	30	0	0	0	20	0	6.25	0
	52	United States	White / Caucasian	Graduated college	$25,000-$49,999	Widowed	Christian	Spiritual but not Religious	Yes	I've always had them	Yes	40	40	90	0	40	40	0	0	31.25	1
	53	United Kingdom	White / Caucasian	Graduated college	$25,000-$49,999	Divorced	Christian	Other	Yes	0-10	No	10	0	10	0	0	0	20	10	6.25	0
Female	36	United Kingdom	White / Caucasian	Some College	$25,000-$49,999	Divorced	Other	Spiritual but not Religious	Yes	I've always had them	No	10	10	50	50	100	100	100	60	60	1
	33	Canada	White / Caucasian	Some College	$0-$24,999	Never Married	Christian	Spiritual but not Religious	No	16-24	No	0	0	10	0	30	10	20	10	10	0
Male	60	United States	White / Caucasian	Finished high school	$0-$24,999	Never Married	Other	Spiritual but not Religious	No	I do not have any ability	No	0	30	0	0	0	0	0	0	3.75	0
	65	United States	Black or African American	Completed graduate school	$25,000-$49,999	Divorced	Christian	Christian	No	0-10	Yes	0	0	0	0	0	10	0	0	1.25	0
Female	50	Spain	White / Caucasian	Completed graduate school	$50,000-$74,999	Separated	Christian	Other	No	0-10	No	0	0	10	0	30	0	0	0	5	0
	40	None of the above	White / Caucasian	Some College	$25,000-$49,999	Married	Christian	Spiritual but not Religious	No	25-45	No	20	0	0	0	0	0	0	0	2.5	0
	58	United States	White / Caucasian	Some College	$50,000-$74,999	Married	Other	Other	Yes	0-10	Yes	40	10	50	40	10	10	90	0	31.25	1
Male	23	Italy	White / Caucasian	Some College	$0-$24,999	Never Married	Other	Spiritual but not Religious	No	I've always had them	No	10	10	10	30	70	10	30	20	23.75	0
	59	United States	Asian / Pacific Islander	Completed graduate school	$50,000-$74,999	Never Married	Christian	Spiritual but not Religious	Yes	0-10	Yes	0	0	10	0	10	0	20	0	5	0
	70	United States	White / Caucasian	Completed graduate school	$50,000-$74,999	Married	Other	Spiritual but not Religious	Yes	25-45	Yes	0	20	0	0	10	0	0	10	5	0
		United States	White / Caucasian	Some College	$25,000-$49,999	Divorced	Christian	Spiritual but not Religious	Yes	I've always had them	Yes	0	0	0	0	0	0	0	0	0	0
	25	United States	Hispanic	Graduated college	$50,000-$74,999	Never Married	Christian	Other	Yes	I've always had them	Yes	10	0	30	0	50	60	10	60	27.5	0
	51	United States	Hispanic	Completed graduate school	$50,000-$74,999	Divorced	Christian	Spiritual but not Religious	No	0-10	Yes	10	20	10	0	10	10	20	0	10	0
	78	United States	White / Caucasian	Completed graduate school	$25,000-$49,999	Divorced	Other	Spiritual but not Religious	No	16-24	No	0	0	0	0	0	0	0	0	0	0
	29	United States	Asian / Pacific Islander	Graduated college	$25,000-$49,999	Never Married	Christian	Spiritual but not Religious	No	11-16	No	30	10	0	0	70	20	60	70	32.5	1
	20	United States	White / Caucasian	Finished high school	$0-$24,999	Divorced	Christian	Spiritual but not Religious	No	0-10	Yes	10	0	20	0	50	50	30	100	32.5	1
	51	United States	White / Caucasian	Completed graduate school	$50,000-$74,999	Divorced	Christian	Other	No	0-10	Yes	0	0	10	0	0	0	0	0	1.25	0
	55	Germany	White / Caucasian	Graduated college	$0-$24,999	Never Married	Christian	Spiritual but not Religious	Yes	16-24	No	0	0	0	0	0	0	0	40	5	0
Male	29	United States	White / Caucasian	Finished high school	$25,000-$49,999	Never Married	Christian	Christian	No	I've always had them	No	80	100	60	80	50	70	90	90	77.5	1
Male	28	United States	Asian / Pacific Islander	Graduated college	$50,000-$74,999	Never Married	Christian	Other	No	I do not have any ability	No	0	10	10	0	30	10	20	20	12.5	0
	32	Canada	White / Caucasian	Graduated college	$0-$24,999	Never Married	Christian	Spiritual but not Religious	No	16-24	No	0	0	10	0	10	0	0	20	5	0
	51	United States	American Indian or Alaskan Native	Grade school education	$0-$24,999	Widowed	Other	Other	Yes	11-16	Yes	0	40	40	0	0	50	0	80	26.25	0
	62	United States		Completed graduate school	$25,000-$49,999	Divorced	Christian	Other	Yes	I've always had them	Yes	0	0	10	0	0	10	0	0	2.5	0
	76	United States	White / Caucasian	Completed graduate school	$50,000-$74,999	Married	Christian	Spiritual but not Religious	No	46-60	No	0	0	0	0	0	0	0	0	0	0
	49	United States	White / Caucasian	Graduated college	$50,000-$74,999	Married	Christian	Christian	No	0-10	Yes	0	0	0	0	0	20	0	0	2.5	0
	25	None of the above	White / Caucasian	Some College	$0-$24,999	Never Married	Christian	Spiritual but not Religious	Yes	16-24	No	10	10	80	0	80	100	100	90	58.75	1
	44	Canada	White / Caucasian	Some College	$50,000-$74,999	Never Married	Christian	Spiritual but not Religious	Yes	0-10	Yes	60	0	20	0	0	20	80	20	25	0
Female	65	United States	White / Caucasian	Finished high school	$0-$24,999	Divorced	Christian	Christian	Yes	0-10	No	10	0	20	0	50	20	10	0	13.75	0
	70	Canada	White / Caucasian	Finished high school	$0-$24,999	Divorced	Christian	Other	Yes	0-10	Yes	0	0	0	0	0	0	40	0	5	0
Male	28	None of the above	Hispanic	Some College	$0-$24,999	Never Married	Christian	Other	No	16-24	No	0	0	0	0	20	0	0	20	5	0
	69	None of the above	White / Caucasian	Graduated college	$25,000-$49,999	Married	Christian	Spiritual but not Religious	No	0-10	Yes	0	0	0	0	10	0	0	0	1.25	0
	49	United States	White / Caucasian	Some College	$25,000-$49,999	Divorced	Christian	Spiritual but not Religious	Yes	I've always had them	Yes	70	10	0	0	70	10	10	70	30	0
	46	United States	White / Caucasian	Some College	$25,000-$49,999	Divorced	Atheist	Spiritual but not Religious	No	0-10	Yes	0	0	0	0	10	10	0	0	2.5	0
Female	67	Canada	White / Caucasian	Some College	$25,000-$49,999	Married	Christian	Other	Yes	0-10	No	80	80	80	0	100	60	10	80	61.25	1
	36	United States	White / Caucasian	Some College	$0-$24,999	Never Married	Christian	Spiritual but not Religious	Yes	I've always had them	No	0	0	0	0	20	0	0	0	2.5	0
	86	United States	White / Caucasian	Completed graduate school	$50,000-$74,999	Divorced	Christian	Spiritual but not Religious	No	46-60	No	20	10	30	10	40	20	30	30	23.75	0
	56	None of the above	White / Caucasian	Graduated college	$50,000-$74,999	Never Married	Christian	Spiritual but not Religious	Yes	0-10	Yes	0	20	0	0	0	80	80	0	22.5	0
		United States	White / Caucasian	Graduated college	$25,000-$49,999	Divorced	Christian	Spiritual but not Religious	Yes	I've always had them	Yes	20	20	20	0	20	30	30	20	20	0
	43	United States	White / Caucasian	Graduated college	$25,000-$49,999	Never Married	Spiritual but not Religious	Spiritual but not Religious	No	0-10	Yes	0	0	0	0	0	0	0	0	0	0
	59	United Kingdom	White / Caucasian	Graduated college	$25,000-$49,999	Never Married	Christian	Other	No	25-45	No	0	10	0	0	0	10	10	0	3.75	0
Female	37	Brazil	Hispanic	Graduated college	$0-$24,999	Never Married	Christian	Other	No	0-10	No	0	0	10	0	20	20	0	0	6.25	0
	71	United States	White / Caucasian	Graduated college	$0-$24,999	Divorced	Spiritual but not Religious	Spiritual but not Religious	No	0-10	No	0	0	0	0	0	10	0	0	1.25	0
	68	United States	White / Caucasian	Completed graduate school	$50,000-$74,999	Married	Other	Christian	Yes	0-10	Yes	0	0	50	0	70	20	40	10	23.75	0
	68	United States	White / Caucasian	Graduated college	$25,000-$49,999	Separated	Christian	Spiritual but not Religious	Yes	I've always had them		0	50	80	0	80	80	80	80	56.25	1
	64	None of the above	White / Caucasian	Graduated college	$0-$24,999	Widowed	Christian	Other	Yes	16-24	Yes	0	100	50	0	50	50	100	0	43.75	1
	44	United States	White / Caucasian	Some College	$0-$24,999	Divorced	Christian	Spiritual but not Religious	No	I've always had them	Yes	0	0	0	0	50	0	0	0	6.25	0
	61	Canada	White / Caucasian	Finished high school	$0-$24,999	Never Married	Christian	Spiritual but not Religious	Yes	16-24	No	0	0	10	0	0	0	0	0	1.25	0
	60	Canada	White / Caucasian	Graduated college	$25,000-$49,999	Married	Christian	Spiritual but not Religious	Yes	46-60	Yes	80	20	80	10	10	20	20	10	31.25	1
	43	United States	White / Caucasian	Some College	$25,000-$49,999	Divorced	Christian	Other	Yes	I've always had them	Yes	0	0	0	0	0	0	30	30	7.5	0
		None of the above	Asian / Pacific Islander	Finished high school	$0-$24,999	Never Married	Christian	Spiritual but not Religious	Yes	I've always had them	Yes	0	0	70	0	70	30	0	0	21.25	0
	67	Canada	White / Caucasian	Finished high school	$50,000-$74,999	Married	Other	Other	No	11-16	No	0	0	0	0	0	0	0	0	0	0
Female		United States	White / Caucasian	Finished high school	$25,000-$49,999	Divorced	Christian	Spiritual but not Religious	No	0-10	No	10	0	0	0	0	0	10	70	11.25	0
	18	None of the above	White / Caucasian	Grade school education	$0-$24,999	Never Married	Christian	Christian	No	0-10	Yes	0	0	20	0	10	20	40	30	15	0
Female		Italy	White / Caucasian	Completed graduate school	$50,000-$74,999	Married	Christian	Other	No	11-16	No	0	0	0	0	0	0	10	0	1.25	0
	73	United States	White / Caucasian	Graduated college	$25,000-$49,999	Married	Christian	Other	No	0-10	Yes	0	0	20	0	0	0	10	0	3.75	0
Male		Australia	White / Caucasian	Grade school education	$0-$24,999	Never Married	Christian	Other	No	I do not have any ability	No	0	0	0	0	80	0	50	0	16.25	0
	70	United States	White / Caucasian	Some College	$0-$24,999	Divorced	Christian	Other	Yes	0-10	Yes	10	0	80	0	50	40	80	10	33.75	1
	43	United States	White / Caucasian	Some College	$25,000-$49,999	Divorced	Christian	Other	No	11-16	Yes	20	0	0	0	40	0	40	10	13.75	0
	65	United States	White / Caucasian	Some College	$0-$24,999	Never Married	Christian	Spiritual but not Religious	Yes	I've always had them	Yes	10	0	0	0	0	50	0	0	7.5	0
	62	Japan	American Indian or Alaskan Native	Completed graduate school	$50,000-$74,999	Married	Other	Spiritual but not Religious	Yes	I've always had them	No	0	20	90	50	20	30	0	30	30	0
	41	United States	American Indian or Alaskan Native	Some College	$0-$24,999	Divorced	Christian	Christian	Yes	0-10	Yes	30	10	80	10	80	80	90	30	51.25	1
	76	United States	White / Caucasian	Some College	$50,000-$74,999	Divorced	Spiritual but not Religious	Spiritual but not Religious	No	I've always had them	Yes	0	0	0	0	20	0	0	40	7.5	0
	30	United States	Black or African American	Graduated college	$0-$24,999	Never Married	Christian	Christian	Yes	0-10	Yes	0	0	0	0	80	0	0	0	10	0
	66	United States	White / Caucasian	Some College	$25,000-$49,999	Divorced	Christian	Spiritual but not Religious	Yes	I've always had them	Yes	0	0	0	0	0	0	30	0	3.75	0
	22	United States	Hispanic	Finished high school	$0-$24,999	Never Married	Christian	Spiritual but not Religious	No	I've always had them	No	10	70	80	40	80	20	60	70	53.75	1
Female	49	United Kingdom	Hispanic	Completed graduate school	$0-$24,999	Separated	Christian	Other	No	16-24	No	0	0	0	20	0	0	70	0	11.25	0
Female	53	None of the above	White / Caucasian	Graduated college	$25,000-$49,999	Married	Christian	Spiritual but not Religious	No	I've always had them	No	0	90	0	20	20	90	20	0	30	0
	32	None of the above	White / Caucasian	Completed graduate school	$25,000-$49,999	Married	Spiritual but not Religious	Spiritual but not Religious	No	11-16	Yes	0	0	20	0	0	40	40	40	17.5	0
	31	None of the above	Asian / Pacific Islander	Graduated college	$50,000-$74,999	Never Married	Christian	Christian	Yes	11-16	Yes	0	0	0	0	10	0	0	0	1.25	0
	51	None of the above	White / Caucasian	Graduated college	$25,000-$49,999	Married	Christian	Christian	No		No	0	0	0	0	0	0	0	0	0	0
	29	United States	White / Caucasian	Graduated college	$25,000-$49,999	Divorced	Christian	Other	Yes	16-24	Yes	0	0	50	20	70	80	90	30	42.5	1
	44	Russia	White / Caucasian	Graduated college	$50,000-$74,999	Married	Other	Spiritual but not Religious	No	25-45	Yes	0	0	0	0	10	0	0	0	1.25	0
	65	United States	White / Caucasian	Some College	$25,000-$49,999	Widowed	Christian	Other	No	I've always had them	Yes	0	20	0	20	0	0	0	20	7.5	0
	61	United States	White / Caucasian	Some College	$50,000-$74,999	Widowed	Christian	Spiritual but not Religious	Yes	0-10	Yes	30	60	0	0	0	0	70	70	28.75	0
	74	United States	White / Caucasian	Completed graduate school	$25,000-$49,999	Married	Christian	Spiritual but not Religious	Yes	I've always had them	Yes	0	0	0	0	0	0	0	0	0	0
Male	24	None of the above	White / Caucasian	Completed graduate school	$25,000-$49,999	Never Married	Christian	Christian	No	16-24	No	20	0	10	0	40	0	30	80	22.5	0
	35	United Kingdom	White / Caucasian	Completed graduate school	$0-$24,999	Never Married	Spiritual but not Religious	Spiritual but not Religious	Yes	I've always had them	Yes	10	20	40	0	70	10	20	20	23.75	0
		New Zealand	Asian / Pacific Islander	Finished high school	$50,000-$74,999	Married	Spiritual but not Religious	Spiritual but not Religious	Yes	25-45	Yes	10	0	0	0	20	20	0	20	8.75	0
		United States	White / Caucasian	Some College	$25,000-$49,999	Never Married	Christian	Spiritual but not Religious	Yes	I've always had them	Yes	0	0	0	0	0	0	0	0	0	0
	43	United Kingdom	White / Caucasian	Graduated college	$50,000-$74,999	Never Married	Christian	Atheist	Yes	0-10	Yes	80	40	60	60	80	60	90	20	61.25	1
	51	None of the above	White / Caucasian	Graduated college	$0-$24,999	Married	Christian	Spiritual but not Religious	Yes	0-10	No	20	20	0	0	60	80	80	90	43.75	1
	34	None of the above	Asian / Pacific Islander	Graduated college	$25,000-$49,999	Never Married	Christian	Spiritual but not Religious	No	0-10	Yes	10	20	50	0	10	10	0	80	22.5	0
	30	United States	Black or African American	Some College	$0-$24,999	Never Married	Christian	Spiritual but not Religious	Yes	25-45	No	0	20	0	0	30	30	50	30	20	0
Female	45	None of the above	White / Caucasian	Completed graduate school	$0-$24,999	Never Married	Christian	Spiritual but not Religious	No	11-16	Yes	0	0	0	0	0	0	0	0	0	0
	58	United States	Hispanic	Graduated college	$25,000-$49,999	Divorced	Christian	Other	Yes	I've always had them	Yes	0	0	0	0	50	0	0	20	8.75	0
	65	United States	White / Caucasian	Graduated college	$0-$24,999	Widowed	Spiritual but not Religious	Spiritual but not Religious	Yes	I've always had them	Yes	0	50	60	0	70	80	90	0	43.75	1
	46	United States	White / Caucasian	Graduated college	$0-$24,999	Divorced	Christian	Other	Yes	0-10	Yes	10	0	0	20	50	10	20	0	13.75	0
	32	None of the above	White / Caucasian	Completed graduate school	$0-$24,999	Never Married	Spiritual but not Religious	Spiritual but not Religious	No	I've always had them	No	0	0	0	0	10	0	0	0	1.25	0
	55	United Kingdom	White / Caucasian	Graduated college	$50,000-$74,999	Never Married	Christian	Spiritual but not Religious	No	0-10	No	0	0	0	0	0	0	0	0	0	0
	43	United Kingdom	Asian / Pacific Islander	Completed graduate school	$25,000-$49,999	Never Married	Other	Spiritual but not Religious	No	0-10	Yes	30	0	30	0	70	0	90	10	28.75	0
	58	United States	White / Caucasian	Finished high school	$0-$24,999	Separated	Spiritual but not Religious	Spiritual but not Religious	No	0-10	Yes	10	0	0	0	0	0	10	0	2.5	0
	66	United Kingdom	White / Caucasian	Completed graduate school	$25,000-$49,999	Married	Other	Spiritual but not Religious	No	0-10	No	10	0	30	0	20	10	0	70	17.5	0
	25	United States	White / Caucasian	Graduated college	$0-$24,999	Never Married	Christian	Spiritual but not Religious	Yes	0-10	No	0	0	0	0	0	30	0	0	3.75	0
		None of the above	White / Caucasian	Some College	$0-$24,999	Separated	Christian	Spiritual but not Religious	No	I've always had them	Yes	0	0	0	0	0	0	100	0	12.5	0
	66	United States	White / Caucasian	Some College	$50,000-$74,999	Divorced	Christian	Other	Yes	0-10	Yes	70	0	0	0	0	0	0	80	18.75	0
	51	None of the above	White / Caucasian	Some College	$25,000-$49,999	Married	Christian	Other	No	25-45	Yes	0	30	0	0	0	0	30	0	7.5	0
	27	None of the above	White / Caucasian	Completed graduate school	$25,000-$49,999	Never Married	Christian	Spiritual but not Religious	No	0-10	Yes	50	0	20	0	0	0	40	0	13.75	0
	46	United States	Hispanic	Some College	$50,000-$74,999	Married	Christian	Spiritual but not Religious	Yes	11-16	Yes	0	0	40	0	0	90	90	0	27.5	0
Female	51	United States	White / Caucasian	Completed graduate school	$50,000-$74,999	Married	Spiritual but not Religious	Spiritual but not Religious	No	I've always had them	No	0	0	0	0	0	0	0	0	0	0
	64	United Kingdom	White / Caucasian	Graduated college	$25,000-$49,999	Divorced	Christian	Spiritual but not Religious	No	0-10	Yes	0	0	30	20	0	0	0	0	6.25	0
	58	United States	American Indian or Alaskan Native	Some College	$25,000-$49,999	Married	Christian	Spiritual but not Religious	No	11-16	Yes	0	50	0	0	70	50	0	0	21.25	0
	61	United States	White / Caucasian	Completed graduate school	$50,000-$74,999	Widowed	Christian	Christian	Yes	0-10	Yes	10	0	0	0	10	0	0	10	3.75	0
Male	20	None of the above	Hispanic	Finished high school	$50,000-$74,999	Never Married	Christian	Spiritual but not Religious	No	16-24	No	10	10	0	0	0	0	10	10	5	0
	61	United States	White / Caucasian	Some College	$0-$24,999	Married	Christian	Spiritual but not Religious	Yes	I've always had them	Yes	0	0	0	0	10	0	0	10	2.5	0
Female	35	None of the above	White / Caucasian	Completed graduate school	$0-$24,999	Never Married	Christian	Other	No	16-24	Yes	0	0	0	0	0	0	40	0	5	0
	39	None of the above	Black or African American	Completed graduate school	$0-$24,999	Never Married	Other	Christian	Yes	0-10	Yes	0	0	0	0	10	0	90	70	21.25	0
Female	63	United States	White / Caucasian	Graduated college	$50,000-$74,999	Divorced	Christian	Spiritual but not Religious	No	11-16	No	0	0	50	0	0	0	20	0	8.75	0
	45	United States	American Indian or Alaskan Native	Graduated college	$25,000-$49,999	Never Married	Atheist	Spiritual but not Religious	Yes	11-16	Yes	10	0	0	10	0	10	0	70	12.5	0
		None of the above	Asian / Pacific Islander		$0-$24,999	Never Married	Christian	Spiritual but not Religious	Yes	I've always had them	No	90	10	0	10	100	90	50	100	56.25	1
	59	United States	White / Caucasian	Some College	$25,000-$49,999	Divorced	Other	Other	Yes	16-24	No	0	0	0	0	0	0	0	20	2.5	0
	47	Australia		Completed graduate school	$0-$24,999	Separated	Christian	Spiritual but not Religious	Yes	I've always had them	Yes	20	20	100	0	20	100	100	100	57.5	1
	56	United States	White / Caucasian	Finished high school	$25,000-$49,999	Married	Christian	Spiritual but not Religious	Yes	11-16	Yes	0	0	0	0	0	0	0	0	0	0
		United States	White / Caucasian	Completed graduate school	$25,000-$49,999	Divorced	Christian	Spiritual but not Religious	No	0-10	Yes	0	0	0	0	0	0	0	10	1.25	0
	50	None of the above	White / Caucasian	Completed graduate school	$50,000-$74,999	Divorced	Christian	Spiritual but not Religious	Yes	16-24	No	0	0	0	0	0	0	0	80	10	0
	45	United States	White / Caucasian	Some College	$50,000-$74,999	Married	Christian	Other	Yes	0-10	No	10	20	10	0	10	0	10	0	7.5	0
	47	United Kingdom	White / Caucasian	Some College	$0-$24,999	Never Married	Christian	Other	No	I've always had them	Yes	0	0	0	0	20	20	90	90	27.5	0
	65	United Kingdom	White / Caucasian	Completed graduate school	$50,000-$74,999	Widowed	Christian	Spiritual but not Religious	Yes	I've always had them	Yes	40	10	50	0	30	0	0	60	23.75	0
	54	Mexico	Hispanic	Graduated college	$50,000-$74,999	Separated	Christian	Spiritual but not Religious	Yes	0-10	Yes	0	0	0	0	0	0	0	100	12.5	0
	44	United Kingdom	White / Caucasian	Graduated college	$25,000-$49,999	Married	Christian	Other	Yes	I've always had them	Yes	0	20	0	0	40	40	40	0	17.5	0
	49	New Zealand	White / Caucasian	Graduated college	$50,000-$74,999	Separated	Other	Spiritual but not Religious	Yes	0-10	Yes	0	0	90	0	90	60	90	90	52.5	1
Female		United States	White / Caucasian	Graduated college	$50,000-$74,999	Divorced	Christian	Other	No	11-16	No	0	0	20	0	0	0	0	0	2.5	0
Female	57	United States	American Indian or Alaskan Native	Some College	$0-$24,999	Separated	Spiritual but not Religious	Spiritual but not Religious	No	I've always had them	No	0	0	0	0	10	10	0	0	2.5	0
	45	None of the above	White / Caucasian	Graduated college	$25,000-$49,999	Married	Christian	Spiritual but not Religious	Yes	I've always had them	Yes	20	0	30	0	70	60	10	0	23.75	0
Female	56	United States	White / Caucasian	Graduated college	$25,000-$49,999	Never Married	Christian	Christian	No	I do not have any ability	No	0	0	0	0	0	0	0	10	1.25	0
	42	Canada	White / Caucasian	Some College	$50,000-$74,999	Married	Christian	Other	Yes	I've always had them	Yes	0	10	20	0	10	0	0	60	12.5	0
	77	United States	White / Caucasian	Completed graduate school	$50,000-$74,999	Divorced	Christian	Spiritual but not Religious	Yes	0-10	Yes	20	0	0	0	0	0	10	0	3.75	0
	36	None of the above	Hispanic	Some College	$0-$24,999	Never Married	Spiritual but not Religious	Spiritual but not Religious	Yes	I've always had them	Yes	0	0	10	40	100	100	50	10	38.75	1
	46	United States	White / Caucasian	Completed graduate school	$50,000-$74,999	Married	Christian	Spiritual but not Religious	Yes	0-10	Yes	0	20	20	20	60	60	70	0	31.25	1
	65	Canada	White / Caucasian	Completed graduate school	$50,000-$74,999	Married	Christian	Spiritual but not Religious	Yes	I've always had them	Yes	10	10	10	0	20	0	10	30	11.25	0
	44	United States	White / Caucasian	Some College	$0-$24,999	Separated	Christian	Spiritual but not Religious	No	0-10	Yes	0	0	0	0	0	0	0	0	0	0
	39	United States	Black or African American	Graduated college	$50,000-$74,999	Never Married	Christian	Spiritual but not Religious	No	0-10	Yes	20	100	0	0	0	0	100	20	30	0
	45	None of the above	White / Caucasian	Finished high school	$0-$24,999	Married	Christian	Spiritual but not Religious	Yes	16-24	Yes	0	0	100	0	100	100	70	0	46.25	1
	56	United States	White / Caucasian	Some College	$50,000-$74,999	Married	Christian	Spiritual but not Religious	No	16-24	No	30	0	0	0	0	0	0	20	6.25	0
	52	United States		Completed graduate school	$25,000-$49,999	Never Married	Other	Other	Yes	I've always had them	Yes	0	0	0	0	0	0	0	0	0	0
	23	None of the above	Black or African American	Some College	$0-$24,999	Never Married	Christian	Spiritual but not Religious	No	I do not have any ability	No	0	0	50	0	30	60	50	50	30	0
Female	47	United States	Hispanic	Some College	$50,000-$74,999	Married	Christian	Spiritual but not Religious	No	11-16	No	0	0	20	0	0	0	0	0	2.5	0
	67	United Kingdom	White / Caucasian	Completed graduate school	$25,000-$49,999	Divorced	Christian	Spiritual but not Religious	Yes	I've always had them	Yes	20	40	50	0	20	20	0	20	21.25	0
	35	United States	White / Caucasian	Completed graduate school	$50,000-$74,999	Divorced	Christian	Spiritual but not Religious	Yes	I've always had them	Yes	0	0	10	0	50	50	20	90	27.5	0
Female	52	None of the above	Asian / Pacific Islander	Graduated college	$0-$24,999	Separated	Christian	Christian	No	16-24	No	0	10	0	0	40	80	70	70	33.75	1
	62	United States	White / Caucasian	Completed graduate school	$0-$24,999	Widowed	Christian	Spiritual but not Religious	No	16-24	Yes	0	0	10	0	0	0	0	0	1.25	0
	66	United States	White / Caucasian	Some College	$50,000-$74,999	Divorced	Christian	Spiritual but not Religious	Yes	0-10	No	0	20	40	0	40	0	0	0	12.5	0
	54	Australia	White / Caucasian	Some College	$0-$24,999	Divorced	Christian	Spiritual but not Religious	Yes	I've always had them	Yes	0	0	0	0	50	50	20	0	15	0
	23	None of the above	White / Caucasian	Some College	$0-$24,999	Never Married	Spiritual but not Religious	Other	No	I've always had them	Yes	0	0	0	0	30	0	0	0	3.75	0
	69	United States	Hispanic	Graduated college	$50,000-$74,999	Married	Christian	Christian	No	25-45	Yes	0	0	0	0	0	0	0	0	0	0
	27	India	Asian / Pacific Islander	Graduated college	$25,000-$49,999	Never Married	Other	Spiritual but not Religious	No	I've always had them	Yes	60	0	30	0	0	0	40	40	21.25	0
	43	United States	White / Caucasian	Graduated college	$25,000-$49,999	Married	Christian	Spiritual but not Religious	Yes	I've always had them	Yes	20	30	0	0	30	20	0	0	12.5	0
	60	United States	White / Caucasian	Completed graduate school	$50,000-$74,999	Divorced	Christian	Spiritual but not Religious	Yes	I've always had them	Yes	0	0	0	0	0	0	0	0	0	0
Male	30	India	Asian / Pacific Islander	Some College	$0-$24,999	Never Married	Other	Other	No	I've always had them	No	0	0	50	0	80	50	50	40	33.75	1
	27	United Kingdom	White / Caucasian	Graduated college	$0-$24,999	Never Married	Other	Spiritual but not Religious	No	16-24	Yes	0	0	10	0	30	10	50	0	12.5	0
	30	United Kingdom	White / Caucasian	Graduated college	$25,000-$49,999	Never Married	Christian	Spiritual but not Religious	No	11-16	No	30	0	0	0	0	0	0	0	3.75	0
	59	Canada	White / Caucasian	Graduated college	$25,000-$49,999	Widowed	Christian	Spiritual but not Religious	No	0-10	Yes	0	10	0	0	10	10	30	20	10	0
Female		United States	White / Caucasian	Graduated college	$50,000-$74,999	Married	Christian	Spiritual but not Religious	No	I do not have any ability	No	0	0	0	0	0	0	0	0	0	0
	51	United States	White / Caucasian	Graduated college	$25,000-$49,999		Christian	Spiritual but not Religious	No	0-10	No	0	0	0	0	0	0	20	0	2.5	0
	51	United States	White / Caucasian	Graduated college	$0-$24,999	Never Married	Christian	Other	Yes	0-10	No	0	0	0	0	0	0	0	0	0	0
	50	United States	White / Caucasian	Completed graduate school	$50,000-$74,999	Divorced	Christian	Spiritual but not Religious	Yes	0-10	Yes	0	0	0	0	0	0	0	0	0	0
	34	United States	White / Caucasian	Graduated college	$0-$24,999	Married	Christian	Spiritual but not Religious	Yes	16-24	Yes	10	0	30	0	50	0	0	30	15	0
Male	44	United Kingdom	White / Caucasian	Completed graduate school	$25,000-$49,999	Never Married	Christian	Other	No	I do not have any ability	No	0	0	0	0	0	0	0	0	0	0
	44	None of the above	Asian / Pacific Islander	Completed graduate school	$25,000-$49,999	Never Married	Other	Other	No	I do not have any ability	No	0	0	0	0	0	0	70	0	8.75	0
Female		United States	White / Caucasian	Graduated college	$50,000-$74,999	Never Married	Christian	Other	No	I've always had them	No	0	0	10	0	0	0	0	0	1.25	0
	42	Brazil	Black or African American	Grade school education	$0-$24,999	Separated	Other	Other	No	I've always had them	No	10	20	10	10	50	10	10	10	16.25	0
Female	29	United States	White / Caucasian	Graduated college	$25,000-$49,999	Married	Spiritual but not Religious	Other	No	0-10	No	50	20	50	0	60	20	60	0	32.5	1
	62	Canada	White / Caucasian	Some College	$0-$24,999	Never Married	Christian	Spiritual but not Religious	No	0-10	Yes	10	10	10	0	0	0	20	10	7.5	0
		United States	White / Caucasian	Completed graduate school	$0-$24,999	Never Married	Other	Spiritual but not Religious	No	46-60	Yes	0	0	10	0	0	0	0	0	1.25	0
	66	United States	White / Caucasian	Completed graduate school	$50,000-$74,999	Divorced	Christian	Spiritual but not Religious	No	11-16	No	10	0	40	0	0	0	0	0	6.25	0
	77	United States	White / Caucasian	Graduated college	$0-$24,999	Widowed	Christian	Spiritual but not Religious	No	I've always had them	No	10	40	10	30	40	20	0	30	22.5	0
Female	72	United States	White / Caucasian	Some College	$25,000-$49,999	Divorced	Christian	Spiritual but not Religious	No	I've always had them	No	0	0	0	0	0	0	0	0	0	0
	65	United States	White / Caucasian	Some College	$50,000-$74,999	Never Married	Christian	Atheist	No	I've always had them	No	0	0	0	0	0	0	0	0	0	0
	71	United Kingdom	White / Caucasian	Grade school education	$0-$24,999	Married		Spiritual but not Religious	Yes	I've always had them	Yes	0	0	10	0	10	20	0	0	5	0
	48	United States	White / Caucasian	Completed graduate school	$0-$24,999	Divorced	Christian	Other	No	0-10	Yes	0	0	30	0	20	10	0	100	20	0
	45	Canada	White / Caucasian	Graduated college	$50,000-$74,999	Married	Christian	Spiritual but not Religious	Yes	0-10	Yes	0	0	0	0	0	0	0	0	0	0
	63	United States	White / Caucasian	Completed graduate school	$50,000-$74,999	Divorced	Christian	Other	No	16-24	No	40	0	0	0	0	0	0	0	5	0
		United States	White / Caucasian	Some College	$0-$24,999	Divorced	Spiritual but not Religious	Spiritual but not Religious	Yes	0-10	Yes	70	0	100	40	100	100	50	0	57.5	1
Female	48	United States	White / Caucasian	Graduated college	$50,000-$74,999	Married	Christian	Other	No	25-45	No	0	0	0	50	70	60	90	60	41.25	1
	43	United States	Black or African American	Grade school education	$0-$24,999	Never Married	Other	Other	Yes	0-10	Yes	0	0	0	0	20	0	0	0	2.5	0
	41	United Kingdom	White / Caucasian	Some College	$25,000-$49,999	Divorced	Other	Spiritual but not Religious	Yes	16-24	Yes	0	0	40	0	50	50	50	0	23.75	0
	68	United States	White / Caucasian	Some College	$50,000-$74,999	Divorced	Christian	Spiritual but not Religious	Yes	I've always had them	Yes	0	100	0	0	50	0	0	100	31.25	1
	22	None of the above	Asian / Pacific Islander	Some College	$0-$24,999	Never Married	Other	Other	No	11-16	No	50	40	50	10	40	50	50	100	48.75	1
		United States	White / Caucasian	Graduated college	$50,000-$74,999	Never Married	Atheist	Other	Yes	11-16	No	90	0	20	0	60	0	0	30	25	0
	57	United States	White / Caucasian	Some College	$50,000-$74,999	Married	Christian	Other	No	0-10	Yes	10	20	10	40	30	0	20	0	16.25	0
	29	United States	White / Caucasian	Some College	$25,000-$49,999	Never Married	Christian	Spiritual but not Religious	No		No	0	70	80	30	60	0	50	60	43.75	1
	54	United States	White / Caucasian	Graduated college	$0-$24,999	Never Married	Christian	Spiritual but not Religious	Yes	0-10	Yes	0	0	0	0	0	0	0	0	0	0
	32	United States	White / Caucasian	Some College	$50,000-$74,999	Never Married	Other	Other	Yes	11-16	Yes	20	0	0	0	0	0	20	80	15	0
		United States	White / Caucasian	Some College	$25,000-$49,999	Divorced	Spiritual but not Religious	Spiritual but not Religious	No	46-60	Yes	0	0	0	0	30	10	0	0	5	0
	52	None of the above	White / Caucasian		$50,000-$74,999	Married	Spiritual but not Religious	Spiritual but not Religious	No	25-45	No	70	20	50	0	30	30	0	20	27.5	0
	32	Canada	White / Caucasian	Some College	$50,000-$74,999	Never Married	Christian	Christian	No	0-10	Yes	0	0	40	0	80	50	0	0	21.25	0
	32	India	Asian / Pacific Islander	Completed graduate school	$0-$24,999	Married	Other	Other	No	16-24	Yes	0	0	0	0	40	0	0	0	5	0
	76	Canada	White / Caucasian	Completed graduate school	$50,000-$74,999	Never Married	Christian	Spiritual but not Religious	No	46-60	No	0	0	0	0	0	0	0	0	0	0
	57	United States	White / Caucasian	Some College	$50,000-$74,999	Married	Christian	Other	Yes	11-16	Yes	10	0	0	0	0	0	0	20	3.75	0
	38	None of the above	Asian / Pacific Islander	Completed graduate school	$0-$24,999	Married	Christian	Christian	No	16-24	No	10	0	10	80	20	0	90	80	36.25	1
	31	Mexico	White / Caucasian	Graduated college	$0-$24,999	Married	Christian	Christian	Yes	11-16	Yes	20	10	30	0	30	20	10	80	25	0
	40	United States	White / Caucasian	Finished high school	$25,000-$49,999	Separated	Christian	Christian	Yes	0-10	No	10	10	0	20	60	40	30	20	23.75	0
Female		United States	Black or African American	Graduated college	$0-$24,999	Never Married	Other	Other	No	I do not have any ability	No	0	0	0	0	0	0	0	0	0	0
	64	None of the above	White / Caucasian	Finished high school	$25,000-$49,999	Married	Christian	Christian	No	25-45	No	10	0	0	0	0	0	0	0	1.25	0
Male	62	United States	White / Caucasian	Completed graduate school	$50,000-$74,999	Divorced	Christian	Other	No	I do not have any ability	No	0	0	0	0	0	0	0	0	0	0
	30	United States	White / Caucasian	Graduated college	$0-$24,999	Never Married	Christian	Christian	Yes	25-45	Yes	0	0	0	0	100	0	0	100	25	0
	38	Spain	White / Caucasian	Finished high school	$25,000-$49,999	Never Married	Christian	Christian	Yes	0-10	Yes	0	0	0	0	0	0	0	0	0	0
	24	Canada	White / Caucasian	Graduated college	$25,000-$49,999	Never Married	Christian	Other	Yes	0-10	Yes	0	0	0	30	30	100	20	20	25	0
	54	United States	White / Caucasian	Completed graduate school	$50,000-$74,999	Married	Christian	Other	Yes	I've always had them	Yes	0	0	60	0	30	10	10	30	17.5	0
	26	United States	White / Caucasian	Graduated college	$50,000-$74,999	Never Married	Christian	Spiritual but not Religious	Yes	16-24	Yes	0	0	70	70	100	100	100	70	63.75	1
	51	Australia	White / Caucasian	Graduated college	$25,000-$49,999	Never Married	Christian	Spiritual but not Religious	Yes	16-24	Yes	10	0	0	0	70	0	0	60	17.5	0
	44	India	Asian / Pacific Islander	Graduated college	$0-$24,999	Separated	Christian	Spiritual but not Religious	No	16-24	Yes	0	0	0	0	0	0	0	0	0	0
	66	United States	White / Caucasian	Finished high school	$0-$24,999	Never Married	Christian	Spiritual but not Religious	Yes	11-16	Yes	0	0	0	0	10	0	0	0	1.25	0
	45	Canada	White / Caucasian	Finished high school	$0-$24,999	Married	Christian	Other	Yes	I've always had them	Yes	70	0	0	0	0	50	0	30	18.75	0
	31	None of the above	White / Caucasian	Completed graduate school	$0-$24,999	Never Married	Christian	Other	Yes	I've always had them	Yes	20	20	80	0	10	80	80	80	46.25	1
	46	United States	White / Caucasian	Some College	$25,000-$49,999	Divorced	Christian	Spiritual but not Religious	No	0-10	Yes	0	0	10	0	0	0	50	0	7.5	0
	32	United States	Hispanic	Graduated college	$0-$24,999	Divorced	Spiritual but not Religious	Christian	Yes	I've always had them	Yes	0	10	60	10	0	70	70	80	37.5	1
	72	None of the above	White / Caucasian	Completed graduate school	$0-$24,999	Widowed	Christian	Spiritual but not Religious	Yes	46-60	Yes	10	0	0	10	0	10	0	30	7.5	0
	32	United States	White / Caucasian	Finished high school	$0-$24,999		Christian	Christian	Yes	25-45	No	100	70	40	0	50	10	20	50	42.5	1
	26	United States	White / Caucasian	Graduated college	$0-$24,999	Never Married	Christian	Spiritual but not Religious	No	16-24	No	70	40	10	0	50	30	50	80	41.25	1
	60	United States	White / Caucasian	Some College	$0-$24,999	Never Married	Christian	Spiritual but not Religious	No	16-24	Yes	0	0	20	0	70	60	50	20	27.5	0
	29	Canada	White / Caucasian	Graduated college	$0-$24,999	Never Married	Christian	Spiritual but not Religious	No	0-10	No	10	0	40	0	40	10	10	0	13.75	0
	64	United Kingdom	White / Caucasian	Completed graduate school	$50,000-$74,999	Married	Christian	Spiritual but not Religious	Yes	I've always had them	Yes	0	0	0	0	0	0	40	0	5	0
Female	41	United States	White / Caucasian	Some College	$50,000-$74,999	Married	Christian	Other	No	I do not have any ability	No	0	0	0	0	0	0	0	0	0	0
	40	United States	White / Caucasian	Finished high school	$0-$24,999	Never Married	Other	Other	No	0-10	Yes	80	60	90	80	60	50	80	100	75	1
	45	India	Asian / Pacific Islander	Completed graduate school	$0-$24,999	Married	Other	Other	Yes	25-45	No	50	60	20	50	10	10	10	30	30	0
	46	Australia	White / Caucasian	Completed graduate school	$0-$24,999	Married	Christian	Spiritual but not Religious	Yes	16-24	Yes	0	10	0	0	20	30	50	10	15	0
	59	United States	White / Caucasian	Graduated college	$50,000-$74,999	Separated	Christian	Other	No	0-10	Yes	0	10	10	50	20	0	10	0	12.5	0
	47	United States	White / Caucasian	Some College	$50,000-$74,999	Married	Christian	Spiritual but not Religious	Yes	I've always had them	Yes	0	0	0	0	0	0	0	0	0	0
	60	United States	White / Caucasian	Completed graduate school	$50,000-$74,999	Married	Other	Spiritual but not Religious	Yes	0-10	Yes	0	0	10	0	10	0	0	80	12.5	0
	28		American Indian or Alaskan Native		$25,000-$49,999	Married	Other	Spiritual but not Religious	Yes	0-10	Yes	40	60	90	10	70	0	40	70	47.5	1
	29	United States	White / Caucasian	Graduated college	$25,000-$49,999	Never Married	Christian	Other	No	0-10	Yes	0	0	10	10	20	0	30	30	12.5	0
		United States	White / Caucasian	Finished high school	$0-$24,999	Divorced	Christian	Christian	No	16-24	No	30	20	30	40	50	40	70	60	42.5	1
	23	None of the above	Black or African American	Some College	$0-$24,999	Never Married	Christian	Christian	No	16-24	No	0	0	0	0	0	0	100	50	18.75	0
	56	United States	White / Caucasian	Completed graduate school	$25,000-$49,999	Married	Other	Other	Yes	11-16	No	10	0	10	20	20	10	10	80	20	0
	51	United Kingdom	White / Caucasian	Graduated college	$0-$24,999	Married	Christian	Spiritual but not Religious	Yes	25-45	No	10	0	0	0	20	0	0	0	3.75	0
	82	United States	White / Caucasian	Some College	$50,000-$74,999	Widowed	Christian	Spiritual but not Religious	No	0-10	Yes	20	30	10	50	0	0	60	0	21.25	0
	33	United States	White / Caucasian	Graduated college	$25,000-$49,999	Married	Christian	Spiritual but not Religious	Yes	0-10	Yes	0	10	10	0	10	20	20	0	8.75	0
	28	India	Asian / Pacific Islander	Completed graduate school	$25,000-$49,999	Never Married	Other	Spiritual but not Religious	No	16-24	No	0	0	0	0	30	0	0	0	3.75	0
	50	United States	White / Caucasian	Graduated college	$0-$24,999	Divorced	Spiritual but not Religious	Spiritual but not Religious	Yes	I've always had them	Yes	10	0	80	0	10	0	0	50	18.75	0
	68	United States	White / Caucasian	Some College	$0-$24,999	Divorced	Christian	Spiritual but not Religious	Yes	0-10	No	10	0	20	0	0	0	0	20	6.25	0
		Canada	White / Caucasian	Graduated college	$25,000-$49,999		Spiritual but not Religious	Spiritual but not Religious	Yes	0-10	Yes	30	10	80	10	80	90	90	80	58.75	1
	50	United States	White / Caucasian	Graduated college	$50,000-$74,999	Never Married	Other	Spiritual but not Religious	No	25-45	Yes	0	0	90	0	90	50	100	90	52.5	1
	36	None of the above	Asian / Pacific Islander	Graduated college	$25,000-$49,999	Never Married	Spiritual but not Religious	Spiritual but not Religious	Yes	0-10	Yes	0	0	0	0	0	0	0	70	8.75	0
	21	United States	White / Caucasian	Some College	$0-$24,999	Never Married	Spiritual but not Religious	Spiritual but not Religious	No	0-10	Yes	0	10	30	0	30	20	0	0	11.25	0
Female	70	United States	White / Caucasian	Graduated college	$0-$24,999	Divorced	Christian	Christian	No	I've always had them	No	30	0	20	0	70	80	20	70	36.25	1
	65	United States	White / Caucasian	Completed graduate school	$0-$24,999	Divorced	Christian	Other	Yes	25-45	No	0	0	20	0	0	0	0	100	15	0
	21	United States	White / Caucasian	Finished high school	$0-$24,999	Never Married	Other	Other	No	I've always had them	No	0	0	0	0	0	0	0	10	1.25	0
Male	35	None of the above	Asian / Pacific Islander	Graduated college	$0-$24,999	Never Married	Other	Other	No	I do not have any ability	No	0	0	0	0	0	0	0	0	0	0
Male		United Kingdom	White / Caucasian	Graduated college	$25,000-$49,999	Married	Other	Spiritual but not Religious	No	I do not have any ability	No	0	0	0	0	0	0	0	0	0	0
	41	United States	Hispanic	Completed graduate school	$50,000-$74,999	Divorced	Christian	Spiritual but not Religious	Yes	I've always had them	No	0	0	60	0	10	0	20	20	13.75	0
	53	United States	American Indian or Alaskan Native	Finished high school	$0-$24,999	Divorced	Christian	Spiritual but not Religious	No	0-10	Yes	0	0	70	0	90	40	90	30	40	1
Female	52	United States	White / Caucasian	Graduated college	$50,000-$74,999	Never Married	Christian	Spiritual but not Religious	No	11-16	No	0	10	0	0	0	0	0	0	1.25	0
	65	United States	White / Caucasian	Some College	$0-$24,999	Divorced	Spiritual but not Religious	Spiritual but not Religious	No	25-45	Yes	0	10	10	0	10	40	90	20	22.5	0
	32	United States	White / Caucasian	Some College	$0-$24,999	Never Married	Christian	Atheist	No	0-10	Yes	30	10	60	0	20	20	70	0	26.25	0
	71	United States	White / Caucasian	Some College	$50,000-$74,999	Married	Christian	Spiritual but not Religious	Yes	0-10	Yes	0	0	20	10	10	30	30	10	13.75	0
Female	17	United States	White / Caucasian	Grade school education	$0-$24,999	Never Married	Other	Spiritual but not Religious	No	11-16	No	0	0	10	0	0	0	40	0	6.25	0
	56	Italy	White / Caucasian	Some College	$0-$24,999	Divorced	Christian	Other	No	16-24	No	0	0	10	0	0	0	0	10	2.5	0
	42	Canada	White / Caucasian	Graduated college	$50,000-$74,999	Married	Christian	Spiritual but not Religious	Yes	I've always had them	No	70	10	40	90	100	80	80	20	61.25	1
	29	None of the above	Asian / Pacific Islander	Graduated college	$0-$24,999	Never Married	Christian	Spiritual but not Religious	No	25-45	No	0	0	50	0	30	50	20	0	18.75	0
	54	United States	White / Caucasian	Graduated college	$25,000-$49,999	Divorced	Christian	Spiritual but not Religious	Yes	0-10	No	10	30	70	20	10	0	20	30	23.75	0
	68	United States	White / Caucasian	Some College	$25,000-$49,999		Christian	Spiritual but not Religious	Yes	I've always had them	Yes	0	0	0	0	0	0	0	10	1.25	0
		United States	White / Caucasian	Completed graduate school	$0-$24,999	Divorced	Christian	Spiritual but not Religious	No	11-16	Yes	0	0	20	0	30	0	0	20	8.75	0
	49	United States	White / Caucasian	Completed graduate school	$25,000-$49,999	Divorced	Other	Spiritual but not Religious	Yes	I've always had them	Yes	90	30	80	0	0	30	10	10	31.25	1
	55	United States	Hispanic	Finished high school	$25,000-$49,999	Never Married	Other	Spiritual but not Religious	No	I've always had them	No	50	0	100	0	0	0	0	0	18.75	0
	27	United States	White / Caucasian	Graduated college	$50,000-$74,999	Never Married	Spiritual but not Religious	Other	Yes	I've always had them	No	50	70	100	30	100	100	100	100	81.25	1
	58	United Kingdom	White / Caucasian	Graduated college	$0-$24,999	Divorced	Christian	Spiritual but not Religious	No	I've always had them	No	40	0	0	0	100	100	100	0	42.5	1
Female	55	None of the above	White / Caucasian	Completed graduate school	$0-$24,999	Never Married	Christian	Atheist	No	11-16	No	0	0	0	0	0	0	20	0	2.5	0
	28	United States	White / Caucasian	Graduated college	$0-$24,999	Never Married	Christian	Other	Yes	I've always had them	Yes	30	10	10	20	30	0	10	50	20	0
	61	United States	White / Caucasian	Completed graduate school	$50,000-$74,999	Divorced	Christian	Christian	No	0-10	Yes	10	10	10	0	10	0	0	0	5	0
	28	United States	White / Caucasian	Graduated college	$50,000-$74,999	Never Married	Atheist	Spiritual but not Religious	Yes	0-10	Yes	10	20	40	0	80	70	20	0	30	0
	62	United States	White / Caucasian	Some College	$25,000-$49,999	Divorced	Christian	Spiritual but not Religious	No	I've always had them	No	0	0	0	0	50	50	80	10	23.75	0
		United States	White / Caucasian	Completed graduate school	$50,000-$74,999	Married	Christian	Spiritual but not Religious	Yes	0-10	Yes	0	20	10	10	80	10	50	80	32.5	1
	75	United States	White / Caucasian	Graduated college	$0-$24,999	Never Married	Christian	Other	No	25-45	No	0	0	0	0	0	0	0	0	0	0
	30	None of the above	White / Caucasian	Graduated college	$0-$24,999	Never Married	Christian	Spiritual but not Religious	No	16-24	Yes	0	0	0	0	0	0	0	0	0	0
Female	70	United States	White / Caucasian	Some College	$0-$24,999	Widowed	Spiritual but not Religious	Spiritual but not Religious	Yes	11-16	No	10	0	40	0	20	0	10	10	11.25	0
	71	United States	White / Caucasian	Completed graduate school	$50,000-$74,999	Divorced	Christian	Spiritual but not Religious	No	I've always had them	Yes	0	0	10	0	10	0	0	10	3.75	0
	53	None of the above	Hispanic	Completed graduate school	$50,000-$74,999	Married	Christian	Spiritual but not Religious	No	0-10	Yes	10	10	20	10	40	80	80	10	32.5	1
	36	Canada	White / Caucasian	Some College	$50,000-$74,999	Divorced	Christian	Spiritual but not Religious	Yes	0-10	Yes	0	0	0	0	0	0	50	0	6.25	0
	51	United States	White / Caucasian	Graduated college	$25,000-$49,999	Never Married	Other	Other	No	16-24	Yes	10	0	10	0	10	0	0	0	3.75	0
	35	None of the above	Hispanic	Completed graduate school	$25,000-$49,999	Never Married	Other	Spiritual but not Religious	Yes	0-10	Yes	80	0	40	90	100	70	80	80	67.5	1
	40	United States	White / Caucasian	Completed graduate school	$50,000-$74,999	Never Married	Christian	Other	Yes	25-45	Yes	10	0	0	0	0	0	0	0	1.25	0
	70	United States	White / Caucasian	Completed graduate school	$50,000-$74,999	Divorced	Christian	Spiritual but not Religious	Yes	0-10	No	10	0	40	0	20	0	60	10	17.5	0
	41	Germany	White / Caucasian	Finished high school	$25,000-$49,999	Never Married	Christian	Other	Yes	0-10	Yes	0	0	0	0	30	100	50	0	22.5	0
	45	United States	White / Caucasian	Completed graduate school	$25,000-$49,999	Divorced	Christian	Spiritual but not Religious	Yes	25-45	No	0	0	20	0	30	40	50	60	25	0
	31	United States	Hispanic	Graduated college	$0-$24,999	Married	Christian	Spiritual but not Religious	Yes	11-16	No	0	0	0	0	50	50	0	20	15	0
	62	Brazil	White / Caucasian	Some College	$0-$24,999	Divorced	Other	Spiritual but not Religious	Yes	0-10	Yes	0	0	10	0	10	0	20	0	5	0
Male	52	United Kingdom	White / Caucasian	Finished high school	$50,000-$74,999	Divorced	Christian	Atheist	No	I do not have any ability	No	0	0	0	0	0	0	0	0	0	0
	76	United States	White / Caucasian	Some College	$0-$24,999	Never Married	Christian	Other	No	I've always had them	Yes	0	0	0	0	0	0	0	0	0	0
	60	United States	White / Caucasian	Completed graduate school	$25,000-$49,999	Never Married	Christian	Spiritual but not Religious	Yes	0-10	Yes	10	0	0	0	0	0	10	10	3.75	0
	83	United States	White / Caucasian	Graduated college	$25,000-$49,999	Married	Christian	Spiritual but not Religious	No	I've always had them	Yes	10	0	20	0	20	0	0	0	6.25	0
	75	United States	White / Caucasian	Graduated college	$0-$24,999	Divorced	Christian	Spiritual but not Religious	Yes	I've always had them	No	30	0	70	0	10	20	20	40	23.75	0
	75	United States	White / Caucasian	Graduated college	$25,000-$49,999	Divorced	Christian	Other	Yes	11-16	Yes	20	0	10	0	0	10	50	50	17.5	0
	24	Brazil	Hispanic	Some College	$0-$24,999	Never Married	Other	Spiritual but not Religious	Yes	0-10	Yes	0	0	20	0	50	70	80	0	27.5	0
	72	United States	White / Caucasian	Graduated college	$25,000-$49,999	Divorced	Christian	Spiritual but not Religious	Yes	I've always had them	Yes	0	10	0	0	10	10	10	70	13.75	0
	39	United States	White / Caucasian	Completed graduate school	$25,000-$49,999	Married	Christian	Other	Yes	I've always had them	Yes	20	0	50	10	50	50	50	0	28.75	0
	33	United States	White / Caucasian	Completed graduate school	$50,000-$74,999	Never Married	Christian	Spiritual but not Religious	No	I've always had them	Yes	10	60	0	0	10	0	70	0	18.75	0
	34	None of the above	White / Caucasian	Finished high school	$0-$24,999	Never Married	Other	Other	No	0-10	Yes	60	0	60	0	60	60	60	0	37.5	1
		United States	White / Caucasian	Completed graduate school	$0-$24,999	Divorced	Christian	Christian	Yes	0-10	Yes	30	20	90	20	30	40	10	30	33.75	1
	34	Brazil		Some College	$0-$24,999	Married	Christian	Christian	No	16-24	No	0	0	0	0	10	0	0	20	3.75	0
	25	Canada	White / Caucasian	Some College	$25,000-$49,999	Never Married	Atheist	Atheist	Yes	0-10	Yes	10	0	40	0	40	60	30	20	25	0
	25	India	Asian / Pacific Islander	Completed graduate school	$0-$24,999	Never Married	Other	Other	No	11-16	No	0	0	0	0	0	0	0	0	0	0
Female	71	Canada	White / Caucasian	Graduated college	$25,000-$49,999	Separated	Spiritual but not Religious	Spiritual but not Religious	No	I've always had them	No	0	0	10	0	10	20	0	30	8.75	0
Female	31	None of the above	White / Caucasian	Graduated college	$0-$24,999	Never Married	Christian	Spiritual but not Religious	Yes	I've always had them	No	0	0	40	0	70	20	60	80	33.75	1
	35	United States	Black or African American	Graduated college	$25,000-$49,999	Never Married	Christian	Spiritual but not Religious	Yes	I've always had them	No	0	0	100	0	0	100	0	0	25	0
	60	United Kingdom	White / Caucasian	Some College	$25,000-$49,999	Married	Christian	Spiritual but not Religious	Yes	0-10	Yes	0	0	100	0	50	30	50	60	36.25	1
	69	United States	White / Caucasian	Finished high school	$25,000-$49,999	Widowed	Christian	Spiritual but not Religious	No	25-45	No	10	0	0	0	0	0	10	50	8.75	0
		United States	White / Caucasian	Graduated college	$0-$24,999	Separated	Other	Other	Yes	16-24	Yes	10	10	10	0	10	10	0	0	6.25	0
	92	Australia	White / Caucasian	Finished high school	$25,000-$49,999	Married	Christian	Christian	No	Over 60	No	0	10	0	0	0	0	0	0	1.25	0
Female	69	United States	White / Caucasian	Completed graduate school	$50,000-$74,999	Married	Other	Other	No	I've always had them	No	60	0	20	0	30	10	0	20	17.5	0
	19	New Zealand	White / Caucasian	Finished high school	$0-$24,999	Never Married	Christian	Other	No	11-16	Yes	80	0	100	100	80	70	60	100	73.75	1
	79	Japan	Asian / Pacific Islander	Grade school education	$50,000-$74,999	Widowed	Other	Spiritual but not Religious	No	16-24	Yes	0	0	0	0	0	0	0	0	0	0
	44	United States	White / Caucasian	Finished high school	$0-$24,999	Married	Christian	Spiritual but not Religious	No	16-24	No	0	0	0	10	0	0	0	0	1.25	0
Male	49	Canada	White / Caucasian	Graduated college	$0-$24,999	Divorced	Christian	Christian	Yes	11-16	No	40	0	0	10	0	20	30	0	12.5	0
Male	19	India	American Indian or Alaskan Native	Some College	$0-$24,999	Never Married	Other	Other	No	11-16	No	0	100	0	20	0	0	100	100	40	1
	58	United States	White / Caucasian	Graduated college	$50,000-$74,999	Married	Christian	Spiritual but not Religious	Yes	I've always had them	Yes	0	0	40	0	10	0	0	0	6.25	0
	64	United States	White / Caucasian	Completed graduate school	$50,000-$74,999	Divorced	Christian	Other	Yes	I've always had them	Yes	0	0	10	0	40	0	0	20	8.75	0
Female	29	United States	White / Caucasian	Some College	$25,000-$49,999	Never Married	Christian	Spiritual but not Religious	No	16-24	No	0	0	0	0	0	0	0	0	0	0
	53	United Kingdom	White / Caucasian	Some College	$50,000-$74,999	Married	Christian	Spiritual but not Religious	Yes	46-60	No	0	0	0	0	0	0	0	0	0	0
Male	51	Australia	White / Caucasian	Completed graduate school	$50,000-$74,999	Married	Christian	Spiritual but not Religious	No	I do not have any ability	No	20	0	0	0	0	0	0	0	2.5	0
	36	United States	Asian / Pacific Islander	Completed graduate school	$50,000-$74,999	Never Married	Christian	Other	Yes	0-10	Yes	0	0	0	0	0	0	0	0	0	0
	47	United States	White / Caucasian	Graduated college	$0-$24,999	Never Married	Christian	Spiritual but not Religious	Yes	I've always had them	Yes	0	10	0	0	0	0	10	10	3.75	0
	30	None of the above	White / Caucasian	Completed graduate school	$50,000-$74,999	Never Married	Spiritual but not Religious	Spiritual but not Religious	No	11-16	Yes	60	60	70	50	30	80	90	20	57.5	1
Male	26	United States	White / Caucasian	Graduated college	$25,000-$49,999	Never Married	Christian	Christian	No	I do not have any ability	Yes	0	0	10	0	10	0	0	0	2.5	0
Female	54	United States	White / Caucasian	Grade school education	$0-$24,999	Separated	Christian	Christian	No	I do not have any ability	No	0	0	0	0	0	0	0	0	0	0
	62	United States	White / Caucasian	Graduated college	$25,000-$49,999	Divorced	Christian	Spiritual but not Religious	Yes	I've always had them	Yes	10	0	30	0	40	10	70	80	30	0
	53	United States	White / Caucasian	Some College	$25,000-$49,999	Never Married	Christian	Christian	Yes	0-10	Yes	0	0	0	0	0	0	0	0	0	0
	72	Brazil	White / Caucasian	Completed graduate school	$25,000-$49,999	Married	Christian	Christian	No	16-24	Yes	0	0	0	10	0	0	0	0	1.25	0
	69	United States	White / Caucasian		$50,000-$74,999	Married	Christian	Christian	No	16-24	No	0	0	0	0	0	0	0	0	0	0
	33	None of the above	Asian / Pacific Islander	Some College	$50,000-$74,999	Married	Other	Other	Yes	25-45	Yes	0	0	0	0	0	0	0	0	0	0
		United States	White / Caucasian		$50,000-$74,999		Christian	Christian	No	I've always had them	Yes	0	0	30	0	0	0	0	0	3.75	0
Female	33	United States	White / Caucasian	Graduated college	$50,000-$74,999	Never Married	Other	Other	No	I do not have any ability	No	0	0	0	0	0	0	10	0	1.25	0
	18	United States	Hispanic	Grade school education	$25,000-$49,999	Never Married	Christian	Other	Yes	11-16	Yes	0	0	90	40	60	50	80	80	50	1
Female	67	United States	White / Caucasian	Some College	$0-$24,999	Divorced	Christian	Spiritual but not Religious	No	11-16	No	0	0	20	0	0	0	0	30	6.25	0
	35	Russia	White / Caucasian	Graduated college	$0-$24,999	Never Married	Spiritual but not Religious	Spiritual but not Religious	No	0-10	Yes	0	0	0	0	20	20	0	0	5	0
	20	United States	White / Caucasian	Some College	$25,000-$49,999	Never Married	Christian	Christian	Yes	I've always had them	Yes	10	20	10	0	30	10	0	10	11.25	0
	47	United States	White / Caucasian	Some College	$50,000-$74,999	Never Married	Christian	Christian	No	16-24	No	0	0	0	0	0	20	0	10	3.75	0
Female	59	None of the above	Hispanic	Some College	$0-$24,999	Divorced	Christian	Spiritual but not Religious	No	11-16	No	0	10	10	0	0	0	0	0	2.5	0
	41	United States	White / Caucasian	Finished high school	$50,000-$74,999	Never Married	Spiritual but not Religious	Spiritual but not Religious	Yes	I've always had them	Yes	100	80	60	0	100	100	100	60	75	1
	53	United States	White / Caucasian	Some College	$25,000-$49,999	Married	Christian	Spiritual but not Religious	No	0-10	Yes	0	30	90	0	30	0	0	0	18.75	0
		United States	Hispanic	Graduated college	$0-$24,999	Never Married	Christian	Spiritual but not Religious	No	16-24	Yes	0	0	10	0	0	0	0	0	1.25	0
	67	United States	White / Caucasian	Completed graduate school	$25,000-$49,999	Divorced	Christian	Spiritual but not Religious	Yes	11-16	Yes	0	0	10	0	0	0	0	0	1.25	0
	64	United States	Black or African American	Completed graduate school	$50,000-$74,999	Divorced	Christian	Spiritual but not Religious	Yes	16-24	No	0	0	0	0	0	0	0	0	0	0
	30	United States	Black or African American	Finished high school	$50,000-$74,999	Never Married	Spiritual but not Religious	Spiritual but not Religious	No	I've always had them	No	10	0	10	0	0	0	50	0	8.75	0
	60	Canada	White / Caucasian	Graduated college	$0-$24,999	Divorced	Christian	Other	No	I've always had them	Yes	10	0	0	0	10	0	0	10	3.75	0
	65	United States	Black or African American	Some College	$50,000-$74,999	Divorced	Spiritual but not Religious	Spiritual but not Religious	Yes	0-10	Yes	0	0	0	0	0	0	0	0	0	0
	30	United States	White / Caucasian	Some College	$0-$24,999	Never Married	Christian	Spiritual but not Religious	Yes	I've always had them	Yes	10	40	30	0	40	0	0	0	15	0
Female	64	United States	White / Caucasian	Graduated college	$25,000-$49,999	Divorced	Christian	Spiritual but not Religious	Yes	I've always had them	No	10	10	80	0	90	30	0	100	40	1
	62	United States	White / Caucasian	Completed graduate school	$50,000-$74,999	Married	Christian	Other	Yes	0-10	Yes	10	0	30	0	0	0	0	0	5	0
	64	United States	White / Caucasian	Finished high school	$50,000-$74,999	Divorced	Christian	Spiritual but not Religious	No	I've always had them		0	10	10	10	100	80	100	0	38.75	1
	25	United States	White / Caucasian	Graduated college	$50,000-$74,999	Never Married	Christian	Spiritual but not Religious	No	16-24	Yes	10	10	10	0	0	20	70	70	23.75	0
Female		United States	White / Caucasian	Graduated college	$50,000-$74,999	Never Married	Other	Spiritual but not Religious	No	I've always had them	No	10	0	50	0	80	20	70	90	40	1
	28	None of the above	Asian / Pacific Islander	Finished high school	$50,000-$74,999	Married	Christian	Spiritual but not Religious	Yes	0-10	Yes	20	0	70	0	90	10	0	0	23.75	0
		United States	White / Caucasian	Graduated college	$0-$24,999	Widowed	Spiritual but not Religious	Other	Yes	0-10	Yes	0	0	30	0	40	0	0	30	12.5	0
	64	Canada	White / Caucasian	Some College	$0-$24,999	Separated	Christian	Atheist	No		Yes	0	0	0	0	0	20	0	0	2.5	0
Female	52	Canada	White / Caucasian	Graduated college	$25,000-$49,999	Never Married	Spiritual but not Religious	Other	No	11-16	No	0	0	0	0	0	0	20	50	8.75	0
Female	33	None of the above	White / Caucasian	Graduated college	$0-$24,999	Married	Other	Other	Yes	0-10	No	0	0	0	0	0	0	0	0	0	0
Female		United States	White / Caucasian	Some College	$50,000-$74,999	Married	Christian	Spiritual but not Religious	No	25-45	No	0	0	10	0	10	10	0	0	3.75	0
	68	None of the above	Hispanic	Some College	$0-$24,999	Divorced	Christian	Other	Yes	16-24	Yes	20	0	0	0	20	40	40	0	15	0
	43	United States	White / Caucasian	Graduated college	$25,000-$49,999	Married	Other	Spiritual but not Religious	Yes	16-24	Yes	0	0	0	0	0	0	0	30	3.75	0
		United States	White / Caucasian	Graduated college	$25,000-$49,999	Never Married	Christian	Spiritual but not Religious	Yes	I've always had them	No	10	0	10	0	0	0	0	0	2.5	0
	67	Australia	White / Caucasian	Graduated college	$50,000-$74,999	Married	Christian	Spiritual but not Religious	Yes	I've always had them	Yes	0	0	80	0	90	0	0	0	21.25	0
		United States	White / Caucasian	Graduated college	$50,000-$74,999	Divorced	Christian	Spiritual but not Religious	Yes	I've always had them	Yes	0	20	90	0	20	0	0	60	23.75	0
	54	United States	White / Caucasian	Finished high school	$25,000-$49,999	Married	Spiritual but not Religious	Spiritual but not Religious	Yes	0-10	Yes	0	50	0	0	100	80	30	100	45	1
	37	United States	Hispanic	Some College	$25,000-$49,999	Divorced	Christian	Spiritual but not Religious	Yes	0-10	Yes	20	0	40	0	50	50	0	30	23.75	0
	66	Canada	White / Caucasian	Some College	$25,000-$49,999	Divorced	Christian	Spiritual but not Religious	No	0-10	Yes	0	10	0	0	30	20	0	0	7.5	0
	68	United States	White / Caucasian	Completed graduate school	$25,000-$49,999	Divorced	Christian	Spiritual but not Religious	No	11-16	Yes	0	0	10	0	0	0	0	10	2.5	0
	38	Brazil	White / Caucasian	Completed graduate school	$50,000-$74,999	Never Married	Christian	Christian	No	I've always had them	Yes	0	10	0	10	10	10	10	0	6.25	0
	46	United States	White / Caucasian	Some College	$50,000-$74,999	Married	Christian	Other	Yes	I've always had them	Yes	20	50	90	0	30	70	70	60	48.75	1
	58	United States	White / Caucasian	Some College	$50,000-$74,999	Divorced	Christian	Spiritual but not Religious	Yes	0-10	Yes	20	10	60	50	0	30	10	20	25	0
	76	Italy	White / Caucasian	Graduated college	$50,000-$74,999	Widowed	Christian	Other	No	0-10	Yes	0	0	100	0	100	60	100	0	45	1
Female	35	United States	White / Caucasian	Graduated college	$25,000-$49,999	Divorced	Christian	Christian	No	I've always had them	No	0	0	0	0	70	10	0	50	16.25	0
	65	United States	White / Caucasian	Completed graduate school	$0-$24,999	Divorced	Christian	Spiritual but not Religious	Yes	I've always had them	Yes	0	0	0	0	0	0	0	0	0	0
	32	United States	White / Caucasian	Graduated college	$0-$24,999	Never Married	Christian	Spiritual but not Religious	Yes	I've always had them	Yes	20	30	90	10	50	50	50	20	40	1
Female	50	United Kingdom	White / Caucasian	Completed graduate school	$25,000-$49,999	Married	Christian	Spiritual but not Religious	No	I do not have any ability	No	0	0	0	0	0	0	0	0	0	0
Female	44	United States	White / Caucasian	Completed graduate school	$50,000-$74,999	Never Married	Christian	Spiritual but not Religious	No	0-10	No	0	0	0	0	0	0	0	0	0	0
	37	France	White / Caucasian	Completed graduate school	$0-$24,999	Married	Christian	Christian	No	0-10	No	0	0	20	0	0	0	0	0	2.5	0
	45	United States	White / Caucasian	Some College	$25,000-$49,999	Married	Christian	Other	No	0-10	Yes	0	0	10	0	0	0	10	0	2.5	0
	46	United States	White / Caucasian	Graduated college	$50,000-$74,999	Married	Christian	Spiritual but not Religious	Yes	0-10	Yes	0	0	0	0	0	0	0	0	0	0
	41	United States	White / Caucasian	Some College	$25,000-$49,999	Married	Christian	Spiritual but not Religious	No	25-45	Yes	0	40	0	0	0	0	0	0	5	0
	48	Canada	American Indian or Alaskan Native	Some College	$50,000-$74,999	Never Married	Christian	Spiritual but not Religious	No	0-10	Yes	20	0	60	0	10	0	0	10	12.5	0
		None of the above	White / Caucasian	Grade school education	$0-$24,999	Married	Christian	Spiritual but not Religious	Yes	16-24	Yes	0	10	20	0	100	0	30	40	25	0
	27	United States	White / Caucasian	Some College	$25,000-$49,999	Never Married	Christian	Other	No	I've always had them	No	0	0	0	0	70	40	80	40	28.75	0
	45	United States	White / Caucasian	Some College	$25,000-$49,999	Divorced	Christian	Christian	No	I've always had them	Yes	10	0	10	0	0	0	0	0	2.5	0
Female		United States	Hispanic	Graduated college	$25,000-$49,999	Married	Spiritual but not Religious	Spiritual but not Religious	No	I've always had them	No	0	0	0	0	0	0	0	0	0	0
	19	Canada	White / Caucasian	Finished high school	$50,000-$74,999	Never Married	Christian	Atheist	Yes	0-10	Yes	10	0	10	0	80	70	20	20	26.25	0
	48	United States	White / Caucasian	Graduated college	$25,000-$49,999	Married	Atheist	Spiritual but not Religious	No	25-45	No	0	0	0	0	0	0	0	0	0	0
	42	Canada	White / Caucasian	Graduated college	$25,000-$49,999	Married	Christian	Spiritual but not Religious	Yes	I've always had them	Yes	0	0	0	0	30	30	40	20	15	0
	48	India	Asian / Pacific Islander	Completed graduate school	$25,000-$49,999	Married	Other	Spiritual but not Religious	No	25-45	Yes	0	0	50	0	80	80	10	90	38.75	1
	62	United Kingdom	White / Caucasian	Grade school education	$0-$24,999	Divorced	Christian	Spiritual but not Religious	No	0-10	No	0	0	0	0	0	0	0	0	0	0
Male	71	United States	White / Caucasian	Graduated college	$50,000-$74,999	Married	Christian	Spiritual but not Religious	No	0-10	No	10	0	0	0	0	0	0	0	1.25	0
Female	31	India	Asian / Pacific Islander	Graduated college	$0-$24,999	Married	Other	Spiritual but not Religious	No	16-24	No	0	0	0	0	10	0	0	0	1.25	0
	69	United States	White / Caucasian	Completed graduate school	$50,000-$74,999	Married	Christian	Other	No	25-45	No	50	70	50	10	50	10	0	0	30	0
	65	United States	White / Caucasian	Completed graduate school	$50,000-$74,999	Divorced	Christian	Christian	Yes	0-10	Yes	0	10	30	0	0	10	30	40	15	0
	23	United States	White / Caucasian	Some College	$0-$24,999	Never Married	Christian	Spiritual but not Religious	No	0-10	No	0	0	0	0	10	10	20	0	5	0
	63	United States	White / Caucasian	Graduated college	$0-$24,999	Never Married	Atheist	Other	Yes	0-10	Yes	90	0	50	0	80	0	0	90	38.75	1
	63	Canada	White / Caucasian	Some College	$50,000-$74,999	Married	Christian	Spiritual but not Religious	No	0-10	Yes	0	0	0	0	0	0	0	0	0	0
	27	None of the above	Asian / Pacific Islander	Some College	$0-$24,999	Never Married	Other	Other	No	11-16	No	30	50	30	40	60	40	20	60	41.25	1
	24	United States	White / Caucasian	Some College	$0-$24,999	Never Married	Other	Spiritual but not Religious	Yes	16-24	Yes	0	0	30	0	0	50	0	100	22.5	0
	27	Japan	White / Caucasian	Some College	$0-$24,999	Married	Christian	Spiritual but not Religious	No	0-10	Yes	0	0	30	0	100	40	100	100	46.25	1
	61	United States	White / Caucasian	Graduated college	$0-$24,999	Divorced	Christian	Other	Yes	I've always had them	Yes	10	0	20	0	30	40	0	0	12.5	0
	61	United States	White / Caucasian	Graduated college	$0-$24,999				No	I've always had them	Yes	0	80	0	0	10	0	0	0	11.25	0
	21	None of the above	Asian / Pacific Islander	Finished high school	$0-$24,999	Never Married	Other	Other	No	11-16	No	40	80	0	0	10	0	70	50	31.25	1
	39	United States	White / Caucasian	Graduated college	$50,000-$74,999	Married	Christian	Christian	No	I do not have any ability	No	10	0	0	0	0	0	10	0	2.5	0
	62	United States	American Indian or Alaskan Native	Graduated college	$0-$24,999	Married	Christian	Spiritual but not Religious	Yes	I've always had them	Yes	0	0	0	0	0	0	0	90	11.25	0
	71	United States	White / Caucasian	Some College	$0-$24,999	Never Married	Spiritual but not Religious	Other	No	16-24	Yes	30	0	10	0	0	0	50	30	15	0
	69	United States	White / Caucasian	Graduated college	$0-$24,999	Divorced	Christian	Spiritual but not Religious	Yes	16-24	No	0	0	20	0	0	0	0	0	2.5	0
	47	Australia	White / Caucasian	Completed graduate school	$25,000-$49,999	Married	Christian	Spiritual but not Religious	Yes	I've always had them	No	0	0	0	0	20	10	0	0	3.75	0
	46	Italy	White / Caucasian	Completed graduate school	$25,000-$49,999	Married	Spiritual but not Religious	Other	No	11-16	Yes	0	0	0	0	0	0	0	0	0	0
	67	Australia	White / Caucasian	Graduated college	$0-$24,999	Married	Spiritual but not Religious	Spiritual but not Religious	Yes	0-10	Yes	0	0	100	0	70	0	0	0	21.25	0
	61	France	White / Caucasian	Graduated college	$50,000-$74,999	Widowed	Christian	Spiritual but not Religious	Yes	11-16	Yes	0	0	20	0	30	30	0	0	10	0
	53	Italy	White / Caucasian	Graduated college	$25,000-$49,999	Divorced	Christian	Christian	Yes	11-16	Yes	30	0	0	0	0	0	0	0	3.75	0
	51	United States	White / Caucasian	Finished high school	$50,000-$74,999	Never Married	Other	Other	Yes	I've always had them	Yes	10	10	0	0	10	30	70	20	18.75	0
	57	United States	White / Caucasian	Completed graduate school	$50,000-$74,999	Never Married	Spiritual but not Religious	Other	Yes	I've always had them	Yes	0	0	0	0	0	10	30	10	6.25	0
	74	United States	White / Caucasian	Graduated college	$0-$24,999	Divorced	Christian	Spiritual but not Religious	Yes	I've always had them	No	40	0	0	0	20	0	0	10	8.75	0
	49	United States	White / Caucasian	Some College	$0-$24,999	Married	Christian	Other	Yes	I've always had them	Yes	20	10	30	0	10	0	100	80	31.25	1
	31	United States	White / Caucasian	Graduated college	$0-$24,999	Never Married	Christian	Spiritual but not Religious	Yes	25-45	No	0	0	0	0	20	0	10	0	3.75	0
	59	United States	White / Caucasian	Graduated college	$0-$24,999	Never Married	Christian	Atheist	Yes	I've always had them	Yes	0	0	20	0	20	0	0	10	6.25	0
	38	United Kingdom	White / Caucasian	Completed graduate school	$0-$24,999	Never Married	Other	Spiritual but not Religious	No	25-45	No	10	10	50	10	10	10	100	10	26.25	0
	73	United States	White / Caucasian	Finished high school	$0-$24,999	Never Married	Christian	Christian	Yes	11-16	Yes	0	0	0	0	20	0	0	20	5	0
Female	37	United States	White / Caucasian	Graduated college	$0-$24,999	Never Married	Spiritual but not Religious	Spiritual but not Religious	Yes	0-10	No	0	0	70	0	40	50	50	50	32.5	1
Female		Australia	White / Caucasian	Graduated college	$25,000-$49,999	Separated	Christian	Christian	Yes	11-16	No	20	0	10	0	10	0	0	10	6.25	0
	25	United States	White / Caucasian	Finished high school	$0-$24,999	Never Married	Christian	Spiritual but not Religious	Yes	0-10	Yes	0	10	90	90	90	90	20	50	55	1
		Canada	White / Caucasian	Finished high school	$50,000-$74,999	Never Married	Atheist	Atheist	No	0-10	No	0	10	0	0	0	10	0	0	2.5	0
Female	88	United States	White / Caucasian	Completed graduate school	$25,000-$49,999	Divorced	Other	Spiritual but not Religious	No	25-45	No	0	0	0	0	0	0	0	0	0	0
	36	Brazil	White / Caucasian	Completed graduate school	$0-$24,999	Married	Christian	Spiritual but not Religious	No	I've always had them	Yes	80	0	50	0	0	0	0	0	16.25	0
Male	59	United States	White / Caucasian	Graduated college	$0-$24,999	Never Married	Christian	Christian	No	I do not have any ability	No	0	0	0	0	0	0	0	0	0	0
	61	United States	White / Caucasian	Some College	$25,000-$49,999	Divorced	Christian	Christian	Yes	25-45	No	80	80	100	70	60	80	70	100	80	1
	37	None of the above	Asian / Pacific Islander	Graduated college	$0-$24,999	Divorced	Other	Other	No	0-10	Yes	0	0	0	20	60	60	80	20	30	0
	50	United States	White / Caucasian	Graduated college	$25,000-$49,999	Divorced	Christian	Spiritual but not Religious	Yes	0-10	Yes	0	0	0	0	0	0	10	10	2.5	0
	59	United States	White / Caucasian	Graduated college	$50,000-$74,999	Divorced	Christian	Other	Yes	11-16	Yes	0	0	10	0	0	0	0	10	2.5	0
Female	73	United States	White / Caucasian	Completed graduate school	$50,000-$74,999	Divorced	Christian	Spiritual but not Religious	No	46-60	No	0	0	10	0	0	0	0	0	1.25	0
Female	27	United States	Black or African American	Finished high school	$0-$24,999	Never Married	Christian	Other	No	0-10	No	0	0	0	0	0	0	0	30	3.75	0
	59	France	White / Caucasian	Some College	$0-$24,999	Never Married	Other	Christian	No	I've always had them	No	100	100	70	40	70	90	100	100	83.75	1
	38	Brazil		Completed graduate school	$0-$24,999	Married	Christian	Spiritual but not Religious	Yes	16-24	Yes	0	0	0	0	0	40	0	0	5	0
		United States	White / Caucasian	Some College	$50,000-$74,999	Married	Christian	Spiritual but not Religious	Yes	I've always had them	Yes	0	0	60	0	80	70	10	0	27.5	0
	69	United States	White / Caucasian	Completed graduate school	$25,000-$49,999	Divorced	Christian	Christian	No	46-60	No	0	0	0	0	0	0	0	0	0	0
	41	United States		Some College	$50,000-$74,999	Divorced	Spiritual but not Religious	Spiritual but not Religious	Yes	16-24	Yes	10	70	10	0	0	70	0	0	20	0
	70	New Zealand	White / Caucasian	Some College	$25,000-$49,999	Widowed	Other	Spiritual but not Religious	Yes	11-16	Yes	0	0	0	0	0	0	0	0	0	0
	89	United States	White / Caucasian	Completed graduate school	$50,000-$74,999	Married	Christian	Other	No	Over 60	No	0	0	10	0	0	0	0	0	1.25	0
	48	United States	White / Caucasian	Graduated college	$25,000-$49,999	Never Married	Christian	Spiritual but not Religious	Yes	I've always had them	Yes	80	80	90	70	80	70	70	90	78.75	1
	71	New Zealand	White / Caucasian	Some College	$25,000-$49,999	Widowed	Other	Spiritual but not Religious	No	25-45	No	0	0	0	0	0	0	0	0	0	0
Male		United States	Black or African American	Some College	$25,000-$49,999	Never Married	Christian	Spiritual but not Religious	No	I do not have any ability	No	0	0	0	0	0	0	0	0	0	0
	27	United Kingdom	White / Caucasian	Some College	$0-$24,999	Never Married	Other	Spiritual but not Religious	Yes	I've always had them	No	80	80	0	0	0	40	100	90	48.75	1
	28	India	Asian / Pacific Islander	Graduated college	$0-$24,999	Never Married	Other	Other	No	11-16	Yes	0	10	0	0	0	0	0	0	1.25	0
	76	United States	White / Caucasian	Graduated college	$0-$24,999	Never Married	Christian	Spiritual but not Religious	Yes	25-45		0	0	20	0	0	0	0	0	2.5	0
		United States	White / Caucasian	Graduated college	$25,000-$49,999	Married	Spiritual but not Religious	Spiritual but not Religious	No	I've always had them	Yes	0	0	10	0	0	0	0	20	3.75	0
Female	53	United States	White / Caucasian	Some College	$25,000-$49,999	Married	Christian	Spiritual but not Religious	No	16-24	No	0	0	0	0	0	0	0	0	0	0
	63	United States	White / Caucasian	Graduated college	$50,000-$74,999	Married	Christian	Spiritual but not Religious	Yes	11-16	No	0	0	0	0	0	0	0	80	10	0
	60	United States	White / Caucasian	Finished high school	$0-$24,999	Divorced	Christian	Christian	No	0-10	No	30	0	90	0	20	50	0	50	30	0
	28	United States	White / Caucasian	Graduated college	$25,000-$49,999	Never Married	Spiritual but not Religious	Spiritual but not Religious	Yes	0-10	Yes	0	0	0	0	0	0	0	0	0	0
	39	None of the above	White / Caucasian	Some College	$0-$24,999	Married	Christian	Spiritual but not Religious	No	11-16	No	0	0	0	0	10	0	0	0	1.25	0
	43	United States	White / Caucasian	Some College	$25,000-$49,999	Married	Christian	Spiritual but not Religious	Yes	I've always had them	Yes	0	60	100	50	100	60	100	70	67.5	1
	32	United States	White / Caucasian	Grade school education	$0-$24,999	Never Married	Spiritual but not Religious	Spiritual but not Religious	Yes	I've always had them	Yes	0	10	10	0	0	0	0	0	2.5	0
	22	Germany	White / Caucasian	Finished high school	$0-$24,999	Never Married	Christian	Spiritual but not Religious	No	11-16	No	10	0	0	20	0	0	20	0	6.25	0
		United Kingdom	White / Caucasian	Some College	$25,000-$49,999	Never Married	Other	Spiritual but not Religious	Yes	0-10	Yes	10	30	10	0	10	40	70	10	22.5	0
	45	United Kingdom	White / Caucasian	Graduated college	$25,000-$49,999	Never Married	Christian	Spiritual but not Religious	Yes	0-10	Yes	0	0	0	0	0	0	0	60	7.5	0
			White / Caucasian	Graduated college	$50,000-$74,999	Married	Christian	Spiritual but not Religious	Yes	0-10	Yes	20	10	0	30	0	0	0	10	8.75	0
	21	None of the above	White / Caucasian	Graduated college	$0-$24,999	Never Married	Spiritual but not Religious	Spiritual but not Religious	Yes	I've always had them	Yes	30	0	0	0	0	20	30	0	10	0
	41	United States	White / Caucasian	Some College	$0-$24,999	Never Married	Other	Spiritual but not Religious	Yes	16-24	Yes	0	0	10	0	20	20	0	10	7.5	0
Female	31	United States	Hispanic	Some College	$25,000-$49,999	Married	Christian	Spiritual but not Religious	Yes	11-16	No	0	0	10	0	30	0	0	40	10	0
	47	United States	White / Caucasian	Some College	$25,000-$49,999	Divorced	Other	Spiritual but not Religious	Yes	I've always had them	Yes	100	20	0	0	0	0	100	20	30	0
	45	None of the above	White / Caucasian	Some College	$0-$24,999	Never Married	Other	Spiritual but not Religious	Yes	0-10		10	70	0	0	40	10	20	0	18.75	0
Female	42	Germany	White / Caucasian	Some College	$25,000-$49,999	Married	Christian	Spiritual but not Religious	Yes	0-10	No	10	10	30	0	40	30	30	60	26.25	0
	27	None of the above	White / Caucasian	Finished high school	$0-$24,999	Never Married	Christian	Spiritual but not Religious	No	16-24	No	0	0	0	0	0	0	0	0	0	0
	48	United States	White / Caucasian	Some College	$25,000-$49,999	Divorced	Christian	Other	Yes	I've always had them	No	40	80	0	0	0	0	0	0	15	0
	20	None of the above	Hispanic	Some College	$0-$24,999	Never Married	Christian	Spiritual but not Religious	No	16-24	No	0	0	0	0	30	20	0	10	7.5	0
		None of the above	White / Caucasian	Completed graduate school	$0-$24,999	Never Married	Atheist	Christian	No	0-10	No	0	0	0	20	40	10	0	0	8.75	0
	58	Germany	White / Caucasian	Graduated college	$25,000-$49,999	Never Married	Spiritual but not Religious	Other	Yes	11-16	Yes	0	0	30	0	20	20	0	10	10	0
	84	United States	White / Caucasian	Graduated college	$0-$24,999	Divorced	Christian	Other	No	11-16	No	0	0	0	0	0	0	10	10	2.5	0
		United States	White / Caucasian	Completed graduate school	$25,000-$49,999	Widowed	Christian	Spiritual but not Religious	Yes	0-10	Yes	10	0	100	0	0	0	0	0	13.75	0
	64	United States	White / Caucasian	Completed graduate school	$50,000-$74,999	Never Married	Other	Spiritual but not Religious	Yes	16-24	No	0	0	0	0	0	0	0	0	0	0
Female	44	Canada	White / Caucasian	Graduated college	$25,000-$49,999	Divorced	Christian	Other	No	I've always had them	No	0	0	0	0	20	0	0	0	2.5	0
	63	United States	White / Caucasian	Graduated college	$25,000-$49,999	Married	Christian	Other	Yes	0-10	Yes	0	0	0	0	20	0	0	20	5	0
	56	New Zealand	White / Caucasian	Graduated college	$0-$24,999	Divorced	Christian	Spiritual but not Religious	Yes	0-10	Yes	0	0	30	40	0	70	0	0	17.5	0
	69	United States	White / Caucasian	Some College	$25,000-$49,999	Divorced	Christian	Other	Yes	25-45	No	0	0	0	0	0	50	30	0	10	0
	52	United States	White / Caucasian	Some College	$25,000-$49,999	Divorced	Christian	Spiritual but not Religious	Yes	11-16	Yes	0	10	0	0	0	0	0	60	8.75	0
Male	22	Brazil	White / Caucasian	Finished high school	$0-$24,999	Never Married	Christian	Other	No	I do not have any ability	No	0	0	0	0	30	30	20	20	12.5	0
	63	United States	White / Caucasian	Finished high school	$25,000-$49,999	Divorced	Other	Spiritual but not Religious	No	I've always had them		0	0	0	0	0	0	0	0	0	0
	69	United States	White / Caucasian	Completed graduate school	$0-$24,999	Divorced	Christian	Spiritual but not Religious	Yes	0-10	Yes	0	0	0	0	10	20	10	0	5	0
Male	42	United States	White / Caucasian	Graduated college	$25,000-$49,999	Married	Other	Other	No	I do not have any ability	No	0	0	0	0	0	0	0	0	0	0
	51	United Kingdom	White / Caucasian	Completed graduate school	$50,000-$74,999	Never Married	Christian	Spiritual but not Religious	Yes	0-10	No	80	100	100	20	50	50	100	100	75	1
Female	61	United States	White / Caucasian	Graduated college	$25,000-$49,999	Widowed	Christian	Spiritual but not Religious	No	11-16	No	0	0	0	0	0	0	0	0	0	0
Male	51	United Kingdom	White / Caucasian	Some College	$25,000-$49,999	Never Married	Christian	Other	No	I do not have any ability	No	0	0	0	10	10	20	20	0	7.5	0
	48	Germany	White / Caucasian	Graduated college	$0-$24,999	Never Married	Christian	Spiritual but not Religious	No	0-10	Yes	0	0	30	60	60	80	40	60	41.25	1
Female	56	Brazil	White / Caucasian	Completed graduate school	$25,000-$49,999	Never Married	Christian	Atheist	No	I do not have any ability	No	0	0	0	0	0	0	0	0	0	0
	31	United States	White / Caucasian	Graduated college	$0-$24,999	Never Married	Christian	Spiritual but not Religious	Yes	11-16	Yes	0	0	0	0	0	0	0	0	0	0
	61	United States	White / Caucasian	Some College	$25,000-$49,999	Divorced	Christian	Other	Yes	I've always had them	Yes	0	0	0	0	10	10	0	0	2.5	0
	30	United States	Hispanic	Some College	$25,000-$49,999	Married	Christian	Spiritual but not Religious	Yes	16-24	No	30	0	0	0	10	0	70	0	13.75	0
	63	United Kingdom	White / Caucasian	Completed graduate school	$0-$24,999	Divorced	Christian	Christian	No	0-10	No	0	0	0	0	10	0	0	0	1.25	0
	61	United States	White / Caucasian	Completed graduate school	$50,000-$74,999	Married	Christian	Other	No	0-10	No	0	0	0	0	20	20	0	0	5	0
	48	United States	White / Caucasian	Some College	$25,000-$49,999	Married	Other	Spiritual but not Religious	Yes	I've always had them	Yes	0	0	0	0	10	0	0	10	2.5	0
Male	64	United States	White / Caucasian	Completed graduate school	$50,000-$74,999	Married	Christian	Other	Yes	0-10	No	10	0	0	0	0	0	0	0	1.25	0
Female	60	United States	White / Caucasian	Completed graduate school	$0-$24,999	Never Married	Other	Spiritual but not Religious	No	11-16	No	10	10	10	10	10	10	10	10	10	0
	40	Canada	White / Caucasian	Graduated college	$25,000-$49,999		Spiritual but not Religious	Spiritual but not Religious	Yes	0-10	Yes	10	0	10	0	30	10	10	0	8.75	0
	61	United States	White / Caucasian	Completed graduate school	$0-$24,999	Divorced	Christian	Spiritual but not Religious	Yes	0-10	Yes	10	10	20	0	20	70	40	0	21.25	0
			White / Caucasian	Some College	$25,000-$49,999	Divorced	Christian	Spiritual but not Religious	Yes	I've always had them	Yes	0	0	0	0	0	0	0	0	0	0
		Canada	White / Caucasian	Some College	$0-$24,999	Never Married	Spiritual but not Religious	Other	Yes	16-24	Yes	0	0	0	0	0	0	10	10	2.5	0
	34	None of the above	White / Caucasian	Graduated college	$0-$24,999	Married	Christian	Spiritual but not Religious	Yes	16-24	No	10	0	0	0	70	20	70	10	22.5	0
	38	United Kingdom	White / Caucasian	Completed graduate school	$25,000-$49,999	Never Married	Atheist	Spiritual but not Religious	Yes	I've always had them	Yes	0	0	0	0	0	0	0	100	12.5	0
	76	United States	White / Caucasian	Finished high school	$50,000-$74,999	Divorced	Christian	Spiritual but not Religious	Yes	25-45	Yes	0	0	0	0	0	0	0	0	0	0
Female	76	United States	White / Caucasian	Completed graduate school	$25,000-$49,999	Widowed	Other	Other	No	I've always had them	No	60	10	80	0	0	70	30	0	31.25	1
	65	United States	White / Caucasian	Finished high school	$0-$24,999	Never Married	Christian	Spiritual but not Religious	Yes	0-10	Yes	0	0	0	0	0	0	0	0	0	0
	38	Canada	Asian / Pacific Islander	Grade school education	$25,000-$49,999	Never Married	Other	Other	Yes	11-16	No	60	40	30	0	70	10	40	30	35	1
	53	None of the above	White / Caucasian	Completed graduate school	$25,000-$49,999	Married	Christian	Christian	No	25-45	Yes	0	0	0	0	10	0	20	0	3.75	0
	28	None of the above	Asian / Pacific Islander	Completed graduate school	$0-$24,999	Never Married	Other	Other	No	I've always had them	Yes	0	0	0	0	0	70	90	80	30	0
	37	United States	White / Caucasian	Completed graduate school	$50,000-$74,999	Never Married	Christian	Spiritual but not Religious	Yes	0-10	Yes	0	10	10	20	30	10	30	80	23.75	0
	25	United States	White / Caucasian	Some College	$25,000-$49,999	Never Married	Christian	Spiritual but not Religious	Yes	I've always had them	Yes	30	30	60	10	60	70	50	30	42.5	1
Male	44	United States	White / Caucasian	Graduated college	$25,000-$49,999	Widowed	Christian	Other	Yes	11-16	No	20	0	30	10	10	80	0	0	18.75	0
Female	25	United States	White / Caucasian	Graduated college	$25,000-$49,999	Never Married	Other	Other	No	I do not have any ability	No	0	0	0	0	0	0	0	0	0	0
	38	None of the above	White / Caucasian	Completed graduate school	$0-$24,999	Divorced	Christian	Spiritual but not Religious	No	I've always had them	No	0	0	10	0	0	0	0	0	1.25	0
	67	United States	White / Caucasian	Graduated college	$25,000-$49,999	Divorced	Spiritual but not Religious	Spiritual but not Religious	No	0-10	Yes	60	0	0	0	50	0	60	0	21.25	0
Male	60	United States	White / Caucasian	Completed graduate school	$50,000-$74,999	Married	Christian	Other	Yes	I've always had them	No	0	0	0	0	20	0	0	0	2.5	0
Female		United States	White / Caucasian	Graduated college	$25,000-$49,999	Divorced	Christian	Spiritual but not Religious	No	I do not have any ability	No	0	0	0	0	0	0	0	0	0	0
	27	United States	White / Caucasian	Completed graduate school	$0-$24,999	Never Married	Other	Spiritual but not Religious	No	I've always had them	Yes	0	0	70	0	80	90	0	0	30	0
Female	65	United States	Hispanic	Completed graduate school	$50,000-$74,999	Divorced	Christian	Other	No	25-45	No	0	0	0	0	10	0	10	0	2.5	0
	65	Australia	White / Caucasian	Completed graduate school	$0-$24,999	Married	Christian	Spiritual but not Religious	No	16-24	Yes	0	0	0	10	0	0	0	0	1.25	0
	40	None of the above	Asian / Pacific Islander	Graduated college	$0-$24,999	Married	Christian	Spiritual but not Religious	Yes	0-10	Yes	0	0	90	0	40	40	50	90	38.75	1
	62	Australia	White / Caucasian	Graduated college	$25,000-$49,999	Married	Christian	Spiritual but not Religious	Yes	25-45	No	0	0	90	0	10	0	70	80	31.25	1
	40	United States	White / Caucasian	Some College	$0-$24,999	Married	Christian	Spiritual but not Religious	No	I've always had them		0	0	0	0	0	0	0	0	0	0
	42	None of the above	Asian / Pacific Islander	Completed graduate school	$0-$24,999	Married	Other	Other	Yes	11-16	Yes	0	20	90	60	60	80	70	40	52.5	1
	64	United States	White / Caucasian	Graduated college	$0-$24,999	Divorced	Christian	Spiritual but not Religious	Yes	I've always had them	Yes	10	10	70	0	20	10	0	10	16.25	0
Female	41	United Kingdom	White / Caucasian	Some College	$25,000-$49,999	Separated	Spiritual but not Religious	Spiritual but not Religious	No	25-45	No	60	0	0	0	70	0	50	0	22.5	0
	63	None of the above	White / Caucasian	Completed graduate school	$50,000-$74,999	Divorced	Christian	Other	No	I do not have any ability	No	0	0	0	0	0	0	0	0	0	0
	58	United Kingdom	White / Caucasian	Finished high school	$25,000-$49,999	Married	Christian	Spiritual but not Religious	Yes	11-16	Yes	0	0	0	0	30	0	0	0	3.75	0
Female	65	Australia	White / Caucasian	Completed graduate school	$25,000-$49,999	Widowed	Christian	Spiritual but not Religious	Yes	25-45	No	0	0	0	0	10	0	10	0	2.5	0
	46	United States	Asian / Pacific Islander	Grade school education	$25,000-$49,999	Never Married	Christian	Christian	No	25-45	Yes	10	0	0	0	100	0	0	100	26.25	0
	60	Australia	White / Caucasian	Completed graduate school	$50,000-$74,999	Never Married	Christian	Spiritual but not Religious	Yes	0-10	Yes	50	10	30	0	90	10	30	90	38.75	1
	56	United States	White / Caucasian	Graduated college	$50,000-$74,999	Married	Christian	Other	Yes	11-16	Yes	10	0	0	0	10	0	10	10	5	0
	63	United Kingdom	White / Caucasian	Completed graduate school	$25,000-$49,999	Never Married	Spiritual but not Religious	Spiritual but not Religious	No	0-10	Yes	10	10	10	10	10	10	10	40	13.75	0
	43	United States	White / Caucasian	Graduated college	$25,000-$49,999	Divorced	Christian	Other	No	I've always had them	No	30	20	40	10	0	40	0	50	23.75	0
Female		None of the above	Asian / Pacific Islander	Completed graduate school	$0-$24,999	Never Married	Other	Spiritual but not Religious	Yes	16-24	No	0	0	0	0	0	0	0	0	0	0
Female	40	United States	White / Caucasian	Completed graduate school	$50,000-$74,999	Never Married	Christian	Christian	No	0-10	No	0	0	10	0	10	0	10	0	3.75	0
	52	United States	White / Caucasian	Graduated college	$50,000-$74,999	Married	Christian	Spiritual but not Religious	No	16-24	Yes	10	0	0	0	40	0	30	10	11.25	0
	29	Canada	White / Caucasian	Some College	$50,000-$74,999	Married	Christian	Spiritual but not Religious	No	16-24	No	0	0	10	0	10	40	80	0	17.5	0
	21	United States	White / Caucasian	Some College	$0-$24,999	Never Married	Other	Other	No	0-10	Yes	0	10	0	0	0	0	0	0	1.25	0
	52	United States	White / Caucasian	Some College	$50,000-$74,999	Never Married	Christian	Other	No	I've always had them	No	20	10	50	0	0	0	10	0	11.25	0
		United States	White / Caucasian	Graduated college	$25,000-$49,999	Separated	Christian	Spiritual but not Religious	No	25-45	No	0	0	0	0	50	30	40	0	15	0
	74	United States	White / Caucasian	Graduated college	$25,000-$49,999	Never Married	Christian	Spiritual but not Religious	No	11-16	No	0	0	0	0	0	0	30	0	3.75	0
Female	20	Mexico	Hispanic	Some College	$0-$24,999	Never Married	Christian	Christian	No	I do not have any ability	No	0	0	0	0	70	0	0	0	8.75	0
Male	33	Germany	White / Caucasian	Completed graduate school	$50,000-$74,999	Never Married	Christian	Christian	No	I do not have any ability	No	0	0	0	0	0	0	0	0	0	0
	58	Australia	White / Caucasian	Grade school education	$0-$24,999	Never Married	Christian	Spiritual but not Religious	No	0-10	Yes	0	0	0	0	0	0	50	50	12.5	0
	77	United States	White / Caucasian	Completed graduate school	$25,000-$49,999	Widowed	Christian	Other	No	11-16	Yes	10	20	0	0	30	0	0	0	7.5	0
	23	United States	White / Caucasian	Graduated college	$50,000-$74,999	Never Married	Christian	Other	No	11-16	Yes	0	0	0	0	10	20	0	0	3.75	0
	30	United States	White / Caucasian	Completed graduate school	$50,000-$74,999	Married	Christian	Other	Yes	0-10	Yes	0	0	0	0	0	0	20	0	2.5	0
Male	62	United States	White / Caucasian	Finished high school	$0-$24,999	Married	Christian	Spiritual but not Religious	No	25-45	No	0	0	0	0	0	0	0	0	0	0
Female	79	United States	White / Caucasian	Finished high school	$25,000-$49,999	Divorced	Christian	Spiritual but not Religious	No	46-60	No	0	10	10	0	0	0	10	10	5	0
	38	Brazil	White / Caucasian	Completed graduate school	$0-$24,999	Married	Spiritual but not Religious	Spiritual but not Religious	No	0-10	No	0	0	20	0	70	0	0	20	13.75	0
	27	United States	White / Caucasian	Finished high school	$25,000-$49,999	Never Married	Christian	Spiritual but not Religious	Yes	I've always had them	No	0	0	20	40	40	0	90	90	35	1
	24	None of the above	White / Caucasian	Completed graduate school	$50,000-$74,999	Never Married	Christian	Other	No	I do not have any ability	No	0	50	0	0	0	0	40	80	21.25	0
Female	74	United States	White / Caucasian	Graduated college	$50,000-$74,999	Married	Christian	Other	No	0-10	No	0	0	0	0	10	0	10	10	3.75	0
Female	58	United States	White / Caucasian	Completed graduate school	$25,000-$49,999	Married	Other	Spiritual but not Religious	No	I do not have any ability	No	0	0	10	0	0	10	10	10	5	0
	39	Canada	White / Caucasian	Completed graduate school	$50,000-$74,999	Married	Atheist	Spiritual but not Religious	No	I've always had them	No	0	0	50	0	60	100	0	50	32.5	1
	59	None of the above	Asian / Pacific Islander	Some College	$25,000-$49,999	Never Married	Christian	Spiritual but not Religious	Yes	0-10	Yes	60	20	20	0	80	60	50	0	36.25	1
	32	United States	Asian / Pacific Islander	Graduated college	$0-$24,999	Divorced	Christian	Spiritual but not Religious	Yes	I've always had them	Yes	0	0	50	0	70	0	80	100	37.5	1
	53	United States	White / Caucasian	Some College	$50,000-$74,999	Married	Other	Spiritual but not Religious	No	I've always had them	Yes	70	60	0	0	0	0	0	0	16.25	0
	23	None of the above	American Indian or Alaskan Native	Some College	$0-$24,999	Never Married	Other	Spiritual but not Religious	Yes	16-24	No	100	80	100	50	0	0	100	100	66.25	1
	32	United States	White / Caucasian	Completed graduate school	$0-$24,999	Never Married	Christian	Other	No	I've always had them	Yes	0	0	0	0	0	0	10	0	1.25	0
Female		United States	White / Caucasian	Graduated college	$50,000-$74,999	Divorced	Christian	Atheist	Yes	0-10	No	0	0	0	0	0	20	0	0	2.5	0
Male	47	None of the above	Hispanic	Some College	$25,000-$49,999	Married	Christian	Christian	No	11-16	No	0	30	50	10	10	30	50	0	22.5	0
Female		United States	White / Caucasian	Graduated college	$50,000-$74,999	Divorced	Christian	Other	No	I do not have any ability	No	0	0	0	0	0	0	0	0	0	0
	31	United States	White / Caucasian	Finished high school	$0-$24,999	Married	Christian	Other	Yes	16-24	No	0	10	0	0	20	10	0	20	7.5	0
	53	United States	White / Caucasian	Some College	$50,000-$74,999	Divorced	Christian	Spiritual but not Religious	Yes	I've always had them	Yes	0	0	0	0	0	0	0	0	0	0
Female	30	Australia	White / Caucasian	Graduated college	$50,000-$74,999	Never Married	Other	Spiritual but not Religious	No	I've always had them	No	10	0	0	0	10	10	10	10	6.25	0
Female	57	None of the above	White / Caucasian	Completed graduate school	$0-$24,999	Married	Christian	Other	No	0-10	No	10	0	0	0	0	0	0	0	1.25	0
	58	Canada	White / Caucasian	Graduated college	$50,000-$74,999	Divorced	Christian	Other	No	0-10	Yes	0	0	0	0	0	0	0	0	0	0
Male	60	Australia	White / Caucasian	Graduated college	$0-$24,999	Divorced	Christian	Spiritual but not Religious	No	I've always had them	No	0	0	0	0	0	10	0	0	1.25	0
	68	United States	White / Caucasian	Some College	$25,000-$49,999	Divorced	Christian	Other	Yes	0-10	Yes	0	0	0	0	0	0	0	0	0	0
	32	United States	White / Caucasian	Some College	$50,000-$74,999	Married	Christian	Spiritual but not Religious	No	I've always had them	No	0	0	30	0	60	0	0	0	11.25	0
Female	60	United States	White / Caucasian	Graduated college	$50,000-$74,999	Married	Other	Other	No	0-10	No	0	0	30	0	30	0	50	50	20	0
	56	None of the above	White / Caucasian	Completed graduate school	$0-$24,999	Separated	Spiritual but not Religious	Spiritual but not Religious	Yes	0-10	Yes	70	0	70	0	80	40	90	50	50	1
	58	Mexico	Hispanic	Completed graduate school	$25,000-$49,999	Married	Christian	Other	No	I've always had them	Yes	20	0	0	0	50	0	10	0	10	0
	53	Canada	White / Caucasian	Graduated college	$25,000-$49,999	Divorced	Christian	Other	No	I've always had them	Yes	0	0	0	0	0	0	0	0	0	0
Female	56	United States	White / Caucasian	Some College	$50,000-$74,999	Married	Christian	Spiritual but not Religious	No	I do not have any ability	No	0	0	0	0	0	0	30	0	3.75	0
	71	United Kingdom	White / Caucasian	Completed graduate school	$0-$24,999	Divorced	Christian	Other	Yes	0-10	Yes	10	40	10	0	0	0	0	0	7.5	0
	28	None of the above	White / Caucasian	Some College	$25,000-$49,999	Never Married	Christian	Other	Yes	25-45	No	80	20	20	0	10	60	0	0	23.75	0
	59	United States	White / Caucasian	Graduated college	$25,000-$49,999	Divorced	Christian	Spiritual but not Religious	Yes	I've always had them	No	50	0	0	0	30	60	10	10	20	0
	51	United States	White / Caucasian	Graduated college	$50,000-$74,999	Never Married	Spiritual but not Religious	Spiritual but not Religious	Yes	0-10	Yes	20	10	0	0	0	0	10	50	11.25	0
	35	United States	Black or African American	Graduated college	$0-$24,999	Never Married	Other	Other	No	0-10	Yes	50	50	50	50	50	50	50	50	50	1
	36	India	Asian / Pacific Islander	Graduated college	$0-$24,999	Married	Other	Spiritual but not Religious	No	16-24	Yes	0	0	10	20	0	0	20	0	6.25	0
	52	Canada	White / Caucasian	Completed graduate school	$25,000-$49,999	Never Married	Christian	Spiritual but not Religious	Yes	11-16	Yes	70	0	70	30	70	70	80	20	51.25	1
	62	United Kingdom	White / Caucasian	Grade school education	$25,000-$49,999	Widowed	Other	Spiritual but not Religious	No	25-45	No	60	0	100	0	0	80	80	0	40	1
	48	China	Asian / Pacific Islander	Graduated college	$0-$24,999	Never Married	Other	Other	No	25-45	No	40	80	80	80	80	60	80	60	70	1
	51	United Kingdom	White / Caucasian	Graduated college	$50,000-$74,999	Married	Christian	Other	No	11-16	Yes	10	0	10	10	20	20	30	30	16.25	0
	66	United States	White / Caucasian	Some College	$25,000-$49,999	Divorced	Spiritual but not Religious	Spiritual but not Religious	No	I've always had them	Yes	20	0	0	0	10	50	0	0	10	0
	75	United States	White / Caucasian	Completed graduate school	$25,000-$49,999	Never Married	Other	Spiritual but not Religious	Yes	I've always had them	Yes	0	0	0	0	0	0	0	0	0	0
Female	64	United States	White / Caucasian	Completed graduate school	$50,000-$74,999	Never Married	Atheist	Spiritual but not Religious	No	16-24	No	0	0	0	0	0	0	0	10	1.25	0
	80	United States	White / Caucasian	Some College	$25,000-$49,999	Never Married	Other	Christian	No	16-24	No	0	0	0	10	0	0	30	0	5	0
	51	United States	White / Caucasian	Graduated college	$25,000-$49,999	Never Married	Other	Spiritual but not Religious	No	11-16	Yes	0	0	0	0	0	0	0	0	0	0
	76	United States	White / Caucasian	Completed graduate school	$25,000-$49,999	Married	Christian	Spiritual but not Religious	No	11-16	Yes	0	0	0	0	0	0	0	0	0	0
	25	None of the above	Hispanic	Graduated college	$50,000-$74,999	Never Married	Christian	Spiritual but not Religious	Yes	16-24	Yes	0	0	0	0	10	0	0	0	1.25	0
	65	United States	White / Caucasian	Finished high school	$0-$24,999	Divorced	Christian	Spiritual but not Religious	No	0-10	Yes	80	30	30	0	60	60	60	0	40	1
	39	United States	Hispanic	Some College	$50,000-$74,999	Divorced	Christian	Spiritual but not Religious	Yes	11-16	No	20	10	10	0	0	40	20	0	12.5	0
	69	United States	White / Caucasian	Some College	$50,000-$74,999	Married	Christian	Other	No	25-45	No	0	0	0	0	20	10	10	20	7.5	0
Male	60	United States	White / Caucasian	Graduated college	$0-$24,999	Divorced	Christian	Christian	No	I do not have any ability	No	0	0	0	0	0	0	0	0	0	0
	27	None of the above	White / Caucasian	Finished high school	$0-$24,999	Never Married	Other	Spiritual but not Religious	Yes	I've always had them	Yes	80	10	10	10	80	80	40	90	50	1
	62	United States	White / Caucasian	Some College	$0-$24,999	Divorced	Christian	Spiritual but not Religious	Yes	11-16	No	40	10	10	50	0	0	0	60	21.25	0
Female	50	None of the above	White / Caucasian	Completed graduate school	$25,000-$49,999	Married	Christian	Spiritual but not Religious	Yes	I've always had them	No	0	0	0	20	30	10	90	0	18.75	0
	43	United States	White / Caucasian	Grade school education	$0-$24,999	Separated	Christian	Other	No	0-10	Yes	10	0	0	0	10	0	0	0	2.5	0
Female	62	United States	White / Caucasian	Completed graduate school	$50,000-$74,999	Never Married	Christian	Spiritual but not Religious	No	I do not have any ability	No	0	0	0	0	0	0	0	0	0	0
	73	United States	White / Caucasian	Graduated college	$50,000-$74,999	Married	Christian	Spiritual but not Religious	No	0-10	No	0	0	0	0	0	0	0	0	0	0
	49	United States	White / Caucasian	Finished high school	$50,000-$74,999	Divorced	Christian	Spiritual but not Religious	No	16-24	Yes	0	0	10	0	0	0	0	10	2.5	0
	25	India	Asian / Pacific Islander	Finished high school	$0-$24,999	Never Married	Atheist	Other	No	16-24	No	20	0	10	30	70	0	30	90	31.25	1
Female	40	United States	Hispanic	Graduated college	$25,000-$49,999	Never Married	Christian	Christian	No	16-24	No	20	0	0	0	0	0	20	0	5	0
	62	United States	White / Caucasian	Some College	$50,000-$74,999	Married	Christian	Other	No	0-10	Yes	0	10	0	0	0	0	0	0	1.25	0
Female		United States	White / Caucasian	Completed graduate school	$50,000-$74,999	Married	Christian	Christian	No	I do not have any ability	No	0	0	0	0	0	0	0	0	0	0
	49	United States	White / Caucasian	Completed graduate school	$25,000-$49,999	Married	Christian	Christian	Yes	0-10	Yes	0	0	0	0	0	0	0	0	0	0
	75	United States	White / Caucasian	Graduated college	$25,000-$49,999	Divorced	Christian	Spiritual but not Religious	Yes	0-10	Yes	0	0	0	0	10	0	20	10	5	0
	31	United States	White / Caucasian	Some College	$50,000-$74,999	Married	Christian	Other	No	0-10	No	70	30	0	0	70	0	10	0	22.5	0
	64	United States	White / Caucasian	Completed graduate school	$25,000-$49,999	Widowed	Christian	Christian	Yes	0-10	Yes	30	10	0	0	10	0	10	0	7.5	0
	64	Canada	White / Caucasian	Graduated college	$0-$24,999	Divorced	Christian	Spiritual but not Religious	Yes	0-10	Yes	40	60	80	0	40	40	60	30	43.75	1
	66	Canada	White / Caucasian	Some College	$0-$24,999	Divorced	Christian	Spiritual but not Religious	Yes	0-10	Yes	0	0	0	0	20	0	0	10	3.75	0
Female	40	Australia	White / Caucasian	Graduated college	$50,000-$74,999	Never Married	Christian	Other	No	I do not have any ability	No	0	0	0	0	0	0	0	0	0	0
	23	United Kingdom	White / Caucasian	Graduated college	$0-$24,999	Never Married	Christian	Spiritual but not Religious	No	I've always had them	Yes	10	40	70	0	60	80	20	0	35	1
	35	Brazil	White / Caucasian	Completed graduate school	$25,000-$49,999	Never Married	Christian	Other	No		Yes	0	10	0	0	0	0	0	0	1.25	0
	72	United States	White / Caucasian	Completed graduate school	$50,000-$74,999	Married	Christian	Spiritual but not Religious	No	11-16	No	0	0	0	0	0	10	0	0	1.25	0
	39	United States	White / Caucasian	Graduated college	$25,000-$49,999	Never Married	Spiritual but not Religious	Spiritual but not Religious	Yes	I've always had them	Yes	0	0	10	0	0	0	0	0	1.25	0
Female	68	United States	White / Caucasian	Graduated college	$25,000-$49,999	Widowed	Christian	Spiritual but not Religious	No	I do not have any ability	No	0	0	0	0	0	0	0	0	0	0
	75		White / Caucasian	Graduated college	$25,000-$49,999	Married	Christian	Other	No	11-16	No	0	0	0	0	0	0	0	0	0	0
	70	United States	White / Caucasian	Graduated college	$25,000-$49,999	Married	Christian	Spiritual but not Religious	Yes	I've always had them	No	0	0	0	0	10	0	0	0	1.25	0
	47	New Zealand	Asian / Pacific Islander	Grade school education	$50,000-$74,999	Separated	Christian	Spiritual but not Religious	Yes	0-10	Yes	0	0	0	0	0	0	0	0	0	0
Male	78	United States	White / Caucasian	Graduated college	$50,000-$74,999	Married	Other	Other	No	46-60	No	0	0	0	30	0	0	0	0	3.75	0
	38	United States	White / Caucasian	Graduated college	$50,000-$74,999	Divorced	Christian	Spiritual but not Religious	No	16-24	Yes	0	0	40	10	10	0	20	70	18.75	0
	39		Black or African American	Some College	$0-$24,999	Married	Christian	Other	No	11-16	Yes	0	0	0	0	0	0	0	0	0	0
	47	None of the above	White / Caucasian	Completed graduate school	$25,000-$49,999	Married	Christian	Spiritual but not Religious	No	25-45	No	0	0	0	0	20	0	0	0	2.5	0
	28	None of the above	White / Caucasian	Graduated college	$0-$24,999	Never Married	Christian	Christian	No	16-24	Yes	0	0	0	0	0	0	20	0	2.5	0
	53	United States	White / Caucasian	Graduated college	$50,000-$74,999	Divorced	Christian	Spiritual but not Religious	No	11-16	No	70	10	10	0	0	10	30	0	16.25	0
	29	None of the above	Asian / Pacific Islander	Graduated college	$0-$24,999	Never Married	Other	Other	No	11-16	Yes	0	0	0	0	0	0	70	70	17.5	0
		United Kingdom	White / Caucasian	Graduated college	$50,000-$74,999	Married	Christian	Other	Yes	I've always had them	No	0	0	30	0	30	30	40	0	16.25	0
Female	27	None of the above	White / Caucasian	Completed graduate school	$0-$24,999	Never Married	Christian	Other	No	11-16	No	0	0	10	0	10	0	0	0	2.5	0
		Canada	American Indian or Alaskan Native	Finished high school	$0-$24,999	Never Married	Other		Yes	11-16	No	70	100	100	90	100	100	100	100	95	1
	73	United States	White / Caucasian	Some College	$50,000-$74,999	Married	Christian	Spiritual but not Religious	Yes	11-16	Yes	30	0	10	0	0	10	0	80	16.25	0
Male	27	United Kingdom	White / Caucasian	Graduated college	$25,000-$49,999	Never Married	Other	Other	No	I do not have any ability	No	20	10	0	0	30	0	0	0	7.5	0
	68	United Kingdom	White / Caucasian	Grade school education	$0-$24,999	Never Married	Christian	Spiritual but not Religious	Yes	0-10	Yes	30	10	0	0	10	0	0	10	7.5	0
	41	United Kingdom	White / Caucasian	Finished high school	$0-$24,999	Never Married	Spiritual but not Religious	Spiritual but not Religious	Yes	I've always had them	Yes	0	0	0	0	0	10	0	0	1.25	0
		United States	White / Caucasian	Some College	$0-$24,999	Never Married	Christian	Spiritual but not Religious	No	11-16	No	0	0	0	0	0	0	0	20	2.5	0
	48	United States	Black or African American	Graduated college	$50,000-$74,999	Separated	Christian	Spiritual but not Religious	Yes	0-10	Yes	60	90	90	70	90	90	90	100	85	1
	33	United Kingdom	White / Caucasian	Completed graduate school	$25,000-$49,999	Married	Christian	Spiritual but not Religious	No	16-24	Yes	20	40	10	0	60	70	10	40	31.25	1
	58	United States	White / Caucasian	Completed graduate school	$25,000-$49,999	Married	Christian	Spiritual but not Religious	No	0-10	Yes	0	10	0	0	60	60	0	70	25	0
	20	United States	Black or African American	Some College	$25,000-$49,999	Never Married	Christian	Spiritual but not Religious	No	I've always had them	No	30	60	0	0	30	40	0	0	20	0
	40	United States	White / Caucasian	Graduated college	$0-$24,999	Married	Christian	Christian	No	16-24	Yes	10	50	0	0	50	0	0	30	17.5	0
	49	United States	White / Caucasian	Grade school education	$0-$24,999	Never Married	Christian	Christian	No	0-10	No	0	0	0	0	0	0	0	0	0	0
		United States	White / Caucasian	Graduated college	$25,000-$49,999	Never Married	Atheist	Spiritual but not Religious	No	11-16	No	30	0	0	0	0	10	20	0	7.5	0
	42	Germany	White / Caucasian	Some College	$25,000-$49,999	Married	Christian	Spiritual but not Religious	Yes	0-10	Yes	10	40	50	0	20	10	40	90	32.5	1
	22	India	White / Caucasian	Some College	$0-$24,999	Never Married	Other	Other	No	I've always had them	Yes	0	0	10	0	0	0	20	0	3.75	0
Female	62	United States	Hispanic	Some College	$0-$24,999	Divorced	Christian	Spiritual but not Religious	No	I've always had them	No	0	0	0	0	10	0	0	20	3.75	0
Female	61	United States	White / Caucasian	Completed graduate school	$25,000-$49,999	Never Married	Christian	Other	No	I've always had them	No	60	0	20	0	20	10	0	0	13.75	0
	71	United States	White / Caucasian	Some College	$0-$24,999	Divorced	Christian	Spiritual but not Religious	No	16-24	Yes	10	0	0	0	0	0	0	0	1.25	0
	47	Australia	White / Caucasian	Some College	$25,000-$49,999	Never Married	Christian	Spiritual but not Religious	Yes	16-24	Yes	10	0	30	100	60	70	30	100	50	1
	69	United Kingdom	White / Caucasian	Some College	$0-$24,999	Divorced	Christian	Spiritual but not Religious	Yes	0-10	Yes	10	0	10	0	30	30	20	50	18.75	0
		United States	White / Caucasian	Graduated college	$25,000-$49,999	Married	Other	Spiritual but not Religious	Yes	0-10	No	0	10	10	0	30	30	40	30	18.75	0
	35	United Kingdom	White / Caucasian	Completed graduate school	$0-$24,999	Never Married	Christian	Spiritual but not Religious	No	I've always had them	Yes	10	10	10	0	70	70	30	10	26.25	0
	29	United States	White / Caucasian	Graduated college	$0-$24,999	Never Married	Other	Spiritual but not Religious	Yes	16-24	Yes	60	30	40	0	80	70	20	0	37.5	1
	60	New Zealand	White / Caucasian	Graduated college	$50,000-$74,999	Married	Christian	Spiritual but not Religious	No	25-45	Yes	20	70	80	0	60	50	0	0	35	1
	58	United Kingdom	White / Caucasian	Some College	$0-$24,999	Divorced	Christian	Christian	Yes	I've always had them	Yes	100	30	0	30	100	0	0	0	32.5	1
	17	India	Asian / Pacific Islander	Grade school education	$25,000-$49,999	Never Married	Christian	Christian	No	11-16	Yes	0	0	70	90	0	90	70	0	40	1
	38	None of the above	White / Caucasian	Some College	$25,000-$49,999	Divorced	Christian	Other	No	0-10	No	0	10	0	0	10	0	40	0	7.5	0
	57	United States	American Indian or Alaskan Native	Finished high school	$25,000-$49,999	Married	Christian	Other	No	I've always had them	No	70	60	70	40	70	60	30	30	53.75	1
	34	France	White / Caucasian	Completed graduate school	$25,000-$49,999	Married	Christian	Other	No	16-24	No	0	0	20	0	30	0	20	10	10	0
	42	United States	White / Caucasian	Graduated college	$50,000-$74,999	Widowed	Christian	Spiritual but not Religious	No	0-10	No	30	0	30	10	90	20	80	20	35	1
	39	United States	White / Caucasian	Grade school education	$0-$24,999	Married	Christian	Other	Yes	0-10	Yes	10	0	30	0	0	100	40	0	22.5	0
	49	United States	White / Caucasian	Graduated college	$50,000-$74,999	Never Married	Christian	Spiritual but not Religious	Yes	16-24	No	0	0	0	0	0	40	40	60	17.5	0
	56	United Kingdom	White / Caucasian	Graduated college	$25,000-$49,999	Never Married	Other	Spiritual but not Religious	No	0-10	No	0	0	10	0	20	0	0	0	3.75	0
	67	United States	White / Caucasian	Completed graduate school	$50,000-$74,999	Married	Atheist	Spiritual but not Religious	No	11-16	Yes	0	20	20	0	0	0	0	0	5	0
	57	United States	White / Caucasian	Some College	$25,000-$49,999	Divorced	Christian	Spiritual but not Religious	No	11-16	Yes	0	10	30	10	20	0	20	40	16.25	0
	27	Brazil	White / Caucasian	Some College	$0-$24,999	Never Married	Christian	Spiritual but not Religious	No	16-24	Yes	0	0	0	0	0	0	0	0	0	0
	52	Canada	White / Caucasian	Finished high school	$25,000-$49,999	Never Married	Other	Spiritual but not Religious	No	I've always had them	No	10	0	10	0	80	10	0	0	13.75	0
	25	United States	White / Caucasian	Finished high school	$25,000-$49,999	Never Married	Christian	Other	Yes	16-24	Yes	30	20	10	20	40	0	10	70	25	0
		United States	White / Caucasian	Some College	$0-$24,999	Never Married	Christian	Spiritual but not Religious	Yes	0-10	Yes	60	10	40	0	80	50	60	100	50	1
Female	42	United States	White / Caucasian	Graduated college	$25,000-$49,999	Married	Christian	Spiritual but not Religious	No	0-10	No	0	0	10	0	0	0	0	0	1.25	0
	25	United States	White / Caucasian	Graduated college	$25,000-$49,999	Never Married	Christian	Spiritual but not Religious	Yes	I've always had them	Yes	0	0	0	0	60	60	0	0	15	0
	62	India	Asian / Pacific Islander	Completed graduate school	$50,000-$74,999	Married	Other	Other	Yes	11-16	No	0	0	30	0	0	20	10	0	7.5	0
	61	None of the above	Hispanic	Graduated college	$50,000-$74,999	Widowed	Christian	Other	No	11-16	Yes	0	0	0	0	0	0	0	0	0	0
	36	United States	White / Caucasian	Some College	$50,000-$74,999	Divorced	Christian	Spiritual but not Religious	No	0-10	Yes	0	0	0	0	40	0	0	0	5	0
	25	None of the above	American Indian or Alaskan Native	Some College	$25,000-$49,999	Never Married	Other	Other	Yes	16-24	Yes	0	0	20	0	100	50	100	100	46.25	1
	33	United States	White / Caucasian	Graduated college	$0-$24,999	Never Married	Christian	Other	No	16-24	Yes	0	0	0	0	10	0	0	10	2.5	0
	27	United States	White / Caucasian	Graduated college	$25,000-$49,999	Never Married	Christian	Spiritual but not Religious	Yes	I've always had them	Yes	100	20	20	10	100	100	100	100	68.75	1
	22	United States	White / Caucasian	Some College	$25,000-$49,999	Never Married	Christian	Christian	No	I've always had them	No	0	20	0	0	40	0	50	70	22.5	0
Female		United States	White / Caucasian	Completed graduate school	$50,000-$74,999	Married	Other	Other	No	25-45	No	0	0	10	0	0	0	0	0	1.25	0
	45	None of the above	Black or African American	Graduated college	$25,000-$49,999	Never Married	Christian	Christian	No	25-45	Yes	20	0	0	0	0	0	90	0	13.75	0
	77	United Kingdom	White / Caucasian	Completed graduate school	$0-$24,999	Widowed	Christian	Spiritual but not Religious	Yes	0-10	No	0	0	0	0	50	0	50	80	22.5	0
Male	63	United States	White / Caucasian	Graduated college	$0-$24,999	Never Married	Christian	Atheist	No	46-60	No	0	0	0	0	0	0	0	0	0	0
	60	Canada	White / Caucasian	Finished high school	$25,000-$49,999	Divorced	Christian	Spiritual but not Religious	Yes	I've always had them	No	0	0	0	0	0	0	0	0	0	0
	64	United States	White / Caucasian	Completed graduate school	$50,000-$74,999	Married	Christian	Christian	No	0-10	Yes	0	0	40	60	20	0	0	30	18.75	0
Female	55	United States	White / Caucasian	Some College	$50,000-$74,999	Married	Christian	Spiritual but not Religious	No	11-16	No	0	0	0	0	0	0	0	10	1.25	0
	47	None of the above	White / Caucasian	Graduated college	$25,000-$49,999	Never Married	Christian	Spiritual but not Religious	Yes	16-24	Yes	0	0	10	0	10	10	0	30	7.5	0
		United States	Black or African American	Grade school education	$0-$24,999	Never Married	Other	Spiritual but not Religious	No	0-10	No	0	0	0	0	0	0	0	0	0	0
Female	77	United States	White / Caucasian	Completed graduate school	$0-$24,999	Married	Christian	Spiritual but not Religious	No	16-24	Yes	10	0	10	0	0	80	0	10	13.75	0
	38	United States	White / Caucasian	Finished high school	$25,000-$49,999	Divorced	Christian	Spiritual but not Religious	No	0-10	No	0	10	0	0	10	10	0	0	3.75	0
	46	United Kingdom	White / Caucasian	Graduated college	$25,000-$49,999	Separated	Christian	Spiritual but not Religious	No	0-10	Yes	0	0	0	0	0	0	0	0	0	0
	69	United States	White / Caucasian	Some College	$0-$24,999	Married	Christian	Spiritual but not Religious	Yes	I've always had them	Yes	0	0	0	0	0	0	0	0	0	0
Female	29	Germany	White / Caucasian	Graduated college	$0-$24,999	Never Married	Christian	Christian	No	I do not have any ability	No	0	0	0	0	0	0	0	0	0	0
	25	United States	Black or African American	Some College	$0-$24,999	Never Married	Spiritual but not Religious	Spiritual but not Religious	No	0-10	Yes	0	0	0	0	50	30	10	0	11.25	0
	47	United Kingdom	White / Caucasian	Completed graduate school	$0-$24,999	Never Married	Spiritual but not Religious	Spiritual but not Religious	Yes	I've always had them	Yes	10	10	20	0	20	0	30	100	23.75	0
	18			Some College	$0-$24,999	Married	Christian	Christian	No	16-24	Yes	0	0	0	0	0	0	0	30	3.75	0
Female	67	United States	White / Caucasian	Graduated college	$25,000-$49,999	Married	Christian	Spiritual but not Religious	No	I do not have any ability	No	0	0	0	0	0	0	0	0	0	0
	37	None of the above	White / Caucasian	Completed graduate school	$25,000-$49,999	Married	Spiritual but not Religious	Spiritual but not Religious	No	0-10	Yes	0	0	10	0	20	0	0	0	3.75	0
	46	United States	White / Caucasian	Graduated college	$0-$24,999	Divorced	Christian	Spiritual but not Religious	No	I do not have any ability	No	0	0	0	0	10	10	10	10	5	0
	63	United States	White / Caucasian	Completed graduate school	$0-$24,999	Never Married	Christian	Spiritual but not Religious	No	46-60	Yes	10	70	0	0	10	0	40	0	16.25	0
	49	United States	White / Caucasian	Graduated college	$50,000-$74,999	Divorced	Christian	Spiritual but not Religious	No	0-10	Yes	20	10	20	10	80	90	70	20	40	1
	33	United States	Hispanic	Completed graduate school	$50,000-$74,999	Married	Christian	Other	Yes	11-16	Yes	0	0	0	0	0	0	0	0	0	0
	54	United States	White / Caucasian	Finished high school	$25,000-$49,999	Widowed	Christian	Spiritual but not Religious	Yes	I've always had them	Yes	20	30	40	30	20	40	40	30	31.25	1
	17	United States	White / Caucasian	Grade school education	$0-$24,999	Never Married	Spiritual but not Religious	Spiritual but not Religious	No	0-10	Yes	10	10	10	0	30	0	0	0	7.5	0
	75	United States	White / Caucasian	Some College	$0-$24,999	Divorced	Spiritual but not Religious	Spiritual but not Religious	No	0-10	Yes	0	0	30	0	0	0	0	20	6.25	0
	61	United States	American Indian or Alaskan Native	Some College	$25,000-$49,999	Married	Christian	Spiritual but not Religious	Yes	0-10	Yes	10	0	30	0	0	0	0	60	12.5	0
	63	United States	White / Caucasian	Some College	$0-$24,999	Married	Christian	Spiritual but not Religious	No	11-16	Yes	0	0	0	0	0	0	0	0	0	0
	51	United States	White / Caucasian	Graduated college	$0-$24,999	Never Married	Spiritual but not Religious	Spiritual but not Religious	Yes	0-10	Yes	50	50	90	50	100	90	100	100	78.75	1
	68	United Kingdom	White / Caucasian	Completed graduate school	$25,000-$49,999	Never Married	Christian	Spiritual but not Religious	Yes	0-10	No	0	0	0	0	20	0	0	70	11.25	0
Female	21	None of the above	Black or African American	Some College	$0-$24,999	Never Married	Christian	Christian	No	I do not have any ability	No	0	0	0	0	0	0	0	0	0	0
	65	None of the above	Asian / Pacific Islander	Completed graduate school	$50,000-$74,999	Married	Spiritual but not Religious	Spiritual but not Religious	No	16-24	No	0	0	10	0	10	0	10	70	12.5	0
	38	United States	Asian / Pacific Islander	Graduated college	$25,000-$49,999	Divorced	Christian	Spiritual but not Religious	Yes	0-10	Yes	10	0	50	0	10	20	70	90	31.25	1
Male	50	United States	White / Caucasian	Graduated college	$50,000-$74,999	Never Married	Christian	Other	No	0-10	No	0	0	10	0	0	0	0	0	1.25	0
	37	None of the above	White / Caucasian	Graduated college	$0-$24,999	Married	Christian	Spiritual but not Religious	No	16-24	Yes	50	10	40	0	0	100	70	100	46.25	1
	39	None of the above	White / Caucasian	Completed graduate school	$50,000-$74,999	Married	Other	Other	No	0-10	No	0	0	0	0	0	0	0	0	0	0
	66	United States	White / Caucasian	Graduated college	$25,000-$49,999	Divorced	Christian	Spiritual but not Religious	Yes	25-45	Yes	0	0	0	0	0	0	0	0	0	0
	25	United States	White / Caucasian	Graduated college	$25,000-$49,999	Never Married	Christian	Spiritual but not Religious	No	16-24	Yes	0	0	0	0	0	0	0	0	0	0
	36	United States	American Indian or Alaskan Native	Finished high school	$25,000-$49,999	Divorced	Christian	Spiritual but not Religious	No	25-45	Yes	0	0	0	0	0	0	40	0	5	0
	51	France	White / Caucasian	Completed graduate school	$0-$24,999	Never Married	Other	Other	No	16-24	No	0	0	0	0	0	0	0	10	1.25	0
	64	United States	White / Caucasian	Graduated college	$25,000-$49,999	Never Married	Spiritual but not Religious	Spiritual but not Religious	Yes	25-45	Yes	0	0	10	0	0	0	0	100	13.75	0
Female	77	United States	White / Caucasian	Completed graduate school	$25,000-$49,999	Widowed	Christian	Other	No	16-24	No	10	0	0	0	0	0	0	0	1.25	0
	67	United States	White / Caucasian	Graduated college	$50,000-$74,999	Married	Christian	Other	No	0-10	Yes	0	50	60	0	60	0	60	60	36.25	1
	28	United States	White / Caucasian	Graduated college	$0-$24,999	Never Married	Spiritual but not Religious	Other	No	I've always had them	No	10	0	0	0	10	10	0	20	6.25	0
	59	United States	White / Caucasian	Some College	$25,000-$49,999	Married	Other	Spiritual but not Religious	Yes	0-10	Yes	0	0	100	50	100	100	50	30	53.75	1
	42	United States	White / Caucasian	Some College	$25,000-$49,999	Divorced	Christian	Other	Yes	I've always had them	Yes	10	0	0	30	30	0	10	20	12.5	0
Female	59	United States	American Indian or Alaskan Native	Graduated college	$25,000-$49,999	Widowed	Christian	Spiritual but not Religious	No	25-45	No	0	0	0	0	0	0	0	0	0	0
	36	United States	White / Caucasian	Grade school education	$25,000-$49,999	Divorced	Spiritual but not Religious	Spiritual but not Religious	Yes	I've always had them	Yes	0	100	50	0	60	0	0	0	26.25	0
		None of the above	White / Caucasian	Completed graduate school	$0-$24,999	Never Married	Christian	Spiritual but not Religious	Yes	I've always had them	Yes	0	0	60	0	50	10	10	0	16.25	0
	30	United States	White / Caucasian	Some College	$0-$24,999	Never Married	Christian	Atheist	Yes	25-45	No	0	0	10	0	0	0	0	0	1.25	0
	61	United States	White / Caucasian	Finished high school	$0-$24,999	Divorced	Christian	Spiritual but not Religious	Yes	0-10	Yes	70	0	40	0	70	70	70	70	48.75	1
	37	United States	Hispanic	Some College	$25,000-$49,999	Divorced	Spiritual but not Religious	Spiritual but not Religious	No	I've always had them	No	0	30	10	0	0	10	0	20	8.75	0
	69	United States	Hispanic	Graduated college	$25,000-$49,999	Separated	Christian	Christian	No	11-16	Yes	90	10	80	0	0	0	0	0	22.5	0
	66	United States	White / Caucasian	Completed graduate school	$50,000-$74,999	Divorced	Christian	Other	No	25-45	Yes	0	0	20	0	0	0	0	0	2.5	0
Female	38	United Kingdom	White / Caucasian	Completed graduate school	$50,000-$74,999	Never Married	Christian	Spiritual but not Religious	Yes	I've always had them	No	0	0	10	0	100	100	0	50	32.5	1
	51	United States	White / Caucasian	Finished high school	$0-$24,999	Separated	Other	Spiritual but not Religious	Yes	0-10	Yes	0	0	0	0	20	10	0	0	3.75	0
	69	United States	White / Caucasian	Graduated college	$50,000-$74,999	Divorced	Christian	Spiritual but not Religious	No	16-24	No	0	0	0	0	0	0	10	0	1.25	0
	49	India	Asian / Pacific Islander	Completed graduate school	$25,000-$49,999	Married	Other	Other	No	0-10	No	0	0	0	0	0	0	0	20	2.5	0
	86	United States	White / Caucasian	Some College	$50,000-$74,999	Divorced	Christian	Spiritual but not Religious	No	11-16	Yes	0	0	0	0	0	0	30	10	5	0
	29	United States	White / Caucasian	Graduated college	$50,000-$74,999	Married	Christian	Other	Yes	0-10	No	0	0	0	0	50	30	90	20	23.75	0
	38	New Zealand	White / Caucasian	Graduated college	$0-$24,999	Never Married	Other	Spiritual but not Religious	Yes	0-10	No	0	40	50	0	50	10	0	10	20	0
	35	Brazil	White / Caucasian	Some College	$0-$24,999	Never Married	Christian	Spiritual but not Religious	No	11-16	Yes	0	0	0	0	0	0	0	0	0	0
Female		None of the above	White / Caucasian	Completed graduate school	$0-$24,999	Married	Christian	Spiritual but not Religious	Yes	25-45	No	100	100	100	100	70	50	10	90	77.5	1
Female	45	France	White / Caucasian	Completed graduate school	$25,000-$49,999	Never Married	Atheist	Atheist	No	16-24	No	0	0	0	0	30	0	0	0	3.75	0
	52	None of the above	White / Caucasian	Completed graduate school	$0-$24,999	Never Married	Other	Spiritual but not Religious	No	11-16	No	30	10	30	0	20	0	40	90	27.5	0
	74	United States	White / Caucasian	Completed graduate school	$25,000-$49,999	Divorced	Other	Spiritual but not Religious	No	0-10	No	10	20	80	0	0	0	20	40	21.25	0
Female	79	United States	White / Caucasian	Completed graduate school	$25,000-$49,999	Divorced	Christian	Spiritual but not Religious	No	0-10	No	0	0	0	0	0	0	0	0	0	0
	35	United Kingdom	Asian / Pacific Islander	Graduated college	$25,000-$49,999	Married	Other	Other	No	I've always had them	No	0	90	0	0	100	0	50	0	30	0
	37	United Kingdom	White / Caucasian	Graduated college	$25,000-$49,999	Never Married	Other	Other	Yes	16-24	Yes	0	0	30	0	50	50	0	0	16.25	0
	32	None of the above	White / Caucasian	Graduated college	$0-$24,999	Married	Other	Spiritual but not Religious	No	25-45	No	0	0	0	0	0	0	0	0	0	0
	20		White / Caucasian	Graduated college	$50,000-$74,999	Never Married	Other	Other	No	11-16	Yes	70	30	80	0	90	70	100	0	55	1
	76	United States	White / Caucasian	Graduated college	$25,000-$49,999	Married	Christian	Other	No	I do not have any ability	No	0	0	0	0	0	0	0	0	0	0
Male	35	None of the above	White / Caucasian	Completed graduate school	$0-$24,999	Married	Other	Other	No	I've always had them	No	10	10	50	20	50	0	10	0	18.75	0
	32	Mexico	Hispanic	Graduated college	$0-$24,999	Never Married	Christian	Spiritual but not Religious	No	16-24	Yes	0	30	50	0	10	40	40	60	28.75	0
	40	United Kingdom	White / Caucasian	Completed graduate school	$0-$24,999	Never Married	Other	Spiritual but not Religious	Yes	25-45	No	20	0	0	0	0	10	10	0	5	0
	43	Germany	White / Caucasian	Completed graduate school	$0-$24,999	Never Married	Christian	Atheist	No	11-16	No	0	0	20	0	40	10	10	0	10	0
	41		White / Caucasian	Completed graduate school	$0-$24,999	Never Married	Christian	Spiritual but not Religious	No	11-16	Yes	0	0	0	0	50	50	0	0	12.5	0
	21	United States	White / Caucasian	Finished high school	$0-$24,999	Never Married	Other	Other	Yes	11-16	Yes	0	30	0	0	40	30	50	70	27.5	0
	61	United States	White / Caucasian	Some College	$25,000-$49,999	Divorced	Christian	Spiritual but not Religious	Yes	11-16	Yes	10	0	0	40	20	0	40	60	21.25	0
	54	United States	Black or African American	Some College	$25,000-$49,999	Divorced	Christian	Christian	No	0-10	Yes	0	0	10	0	90	20	50	0	21.25	0
	68	United States	Black or African American	Completed graduate school	$25,000-$49,999	Never Married	Spiritual but not Religious	Spiritual but not Religious	Yes	25-45	No	0	0	0	0	0	0	0	90	11.25	0
	55	None of the above	White / Caucasian	Graduated college	$50,000-$74,999	Divorced	Christian	Spiritual but not Religious	Yes	I've always had them	Yes	50	90	100	100	100	100	100	90	91.25	1
	72	New Zealand	White / Caucasian	Finished high school	$25,000-$49,999	Married	Christian	Christian	No	I've always had them	Yes	20	0	0	0	0	0	0	0	2.5	0
	37	None of the above	White / Caucasian	Grade school education	$0-$24,999	Never Married	Spiritual but not Religious	Spiritual but not Religious	No	0-10	Yes	30	60	50	80	30	20	50	30	43.75	1
	25	None of the above	White / Caucasian	Some College	$0-$24,999	Never Married	Christian	Other	No	16-24	No	0	0	50	0	20	50	0	0	15	0
	34	United States	White / Caucasian	Graduated college	$50,000-$74,999	Divorced	Spiritual but not Religious	Spiritual but not Religious	Yes	I've always had them	Yes	30	20	50	10	30	30	60	10	30	0
	23	India	Asian / Pacific Islander	Graduated college	$0-$24,999	Never Married	Other	Spiritual but not Religious	Yes	16-24	No	70	0	0	0	0	10	0	10	11.25	0
Female	51	United States	White / Caucasian	Finished high school	$0-$24,999	Married	Christian	Spiritual but not Religious	Yes	I've always had them	No	20	40	10	0	0	0	20	0	11.25	0
		United States	White / Caucasian	Some College	$25,000-$49,999	Divorced	Christian	Other	Yes	I've always had them	Yes	20	0	30	0	20	0	0	0	8.75	0
	41	United Kingdom	White / Caucasian	Finished high school	$0-$24,999	Never Married	Spiritual but not Religious	Spiritual but not Religious	Yes	25-45	No	0	20	0	0	70	0	30	50	21.25	0
	36	Australia	White / Caucasian	Completed graduate school	$50,000-$74,999	Never Married	Christian	Spiritual but not Religious	No	0-10	Yes	20	10	50	0	30	80	90	50	41.25	1
		None of the above	Asian / Pacific Islander	Graduated college	$25,000-$49,999	Never Married	Other	Other	No	11-16	Yes	10	20	10	0	10	20	10	30	13.75	0
		United Kingdom	White / Caucasian	Graduated college	$0-$24,999	Never Married	Other	Spiritual but not Religious	No	16-24	No	0	0	50	0	20	20	50	40	22.5	0
Female		United States	White / Caucasian	Completed graduate school	$25,000-$49,999	Married	Christian	Other	No	0-10	No	10	10	10	0	10	0	0	0	5	0
	57	Mexico	Hispanic	Graduated college	$0-$24,999	Separated	Christian	Other	No	16-24	Yes	10	0	0	0	40	0	0	0	6.25	0
	45	Italy	White / Caucasian	Completed graduate school	$25,000-$49,999	Married	Christian	Other	No	25-45	Yes	0	0	60	0	60	90	0	0	26.25	0
Male	59	United States	White / Caucasian	Some College	$0-$24,999	Divorced	Christian	Christian	No	11-16	Yes	0	0	0	0	0	0	0	0	0	0
Female	53	None of the above	White / Caucasian	Graduated college	$25,000-$49,999	Married	Christian	Spiritual but not Religious	No	16-24	No	0	10	0	0	30	50	20	0	13.75	0
	52	United Kingdom	White / Caucasian	Some College	$25,000-$49,999	Married	Christian	Spiritual but not Religious	Yes	16-24	No	80	100	100	70	100	80	100	100	91.25	1
	62	Canada	White / Caucasian	Completed graduate school	$25,000-$49,999	Divorced	Christian	Spiritual but not Religious	Yes	0-10	Yes	50	0	50	40	60	70	90	30	48.75	1
	71	United States	White / Caucasian	Completed graduate school	$50,000-$74,999	Never Married	Christian	Spiritual but not Religious	No	46-60	No	0	0	0	0	0	0	0	0	0	0
Female	50	United States	Asian / Pacific Islander	Some College	$25,000-$49,999	Divorced	Christian	Spiritual but not Religious	No	11-16	No	0	0	0	0	20	0	10	0	3.75	0
	59	United States	White / Caucasian	Finished high school	$25,000-$49,999	Widowed	Christian	Other	No	0-10	Yes	80	90	80	0	70	70	70	70	66.25	1
	36	United States	White / Caucasian	Some College	$0-$24,999	Never Married	Christian	Other	Yes	I've always had them		0	0	0	0	10	10	30	0	6.25	0
	36	United States	White / Caucasian	Some College	$25,000-$49,999	Divorced	Christian	Spiritual but not Religious	Yes	I've always had them	Yes	0	0	10	0	10	10	0	0	3.75	0
	80	United States	White / Caucasian	Completed graduate school	$25,000-$49,999	Divorced	Christian	Spiritual but not Religious	Yes	46-60	Yes	0	0	0	0	0	0	10	10	2.5	0
Female	45	United States	White / Caucasian	Graduated college	$50,000-$74,999	Married	Christian	Other	No	0-10	No	50	40	40	40	50	30	30	30	38.75	1
	61	United States	White / Caucasian	Finished high school	$50,000-$74,999	Married	Christian	Spiritual but not Religious	No	16-24	Yes	0	0	0	0	0	0	0	0	0	0
	34	United States	American Indian or Alaskan Native	Graduated college	$25,000-$49,999	Never Married	Christian	Other	Yes	I've always had them	Yes	0	0	0	0	0	0	0	10	1.25	0
	64	United States	White / Caucasian	Graduated college	$50,000-$74,999	Married	Christian	Spiritual but not Religious	Yes	46-60	No	0	0	0	0	0	10	30	90	16.25	0
Male	26	United States	White / Caucasian	Graduated college	$50,000-$74,999	Never Married	Spiritual but not Religious	Other	No	16-24	No	0	0	0	0	40	40	80	0	20	0
	32	United States	White / Caucasian	Finished high school	$25,000-$49,999	Married	Spiritual but not Religious	Spiritual but not Religious	Yes	I've always had them	No	0	0	10	0	10	0	0	0	2.5	0
	70	United States	White / Caucasian	Graduated college	$0-$24,999	Divorced	Other	Spiritual but not Religious	Yes	25-45	No	10	10	40	0	0	100	100	100	45	1
	43	United States	White / Caucasian	Some College	$25,000-$49,999	Married	Spiritual but not Religious	Spiritual but not Religious	Yes	I've always had them	Yes	10	10	0	0	0	0	0	0	2.5	0
	58	United States	White / Caucasian	Some College	$50,000-$74,999	Married	Christian	Spiritual but not Religious	Yes	I've always had them	Yes	10	0	0	0	10	10	10	0	5	0
Male	52	United States	Black or African American	Some College	$0-$24,999	Divorced	Christian	Other	No	0-10	No	0	0	10	0	0	0	30	0	5	0
	32	Canada	White / Caucasian	Some College	$0-$24,999	Never Married	Other	Other	Yes	25-45	No	30	0	0	0	20	10	60	60	22.5	0
	34	United States	White / Caucasian	Graduated college	$25,000-$49,999	Never Married	Other	Spiritual but not Religious	No	0-10	Yes	0	0	30	0	0	0	30	0	7.5	0
	62	United States	White / Caucasian	Completed graduate school	$50,000-$74,999	Divorced	Christian	Spiritual but not Religious	Yes	I've always had them	Yes	0	0	0	0	0	0	0	0	0	0
	29				$50,000-$74,999				Yes	I've always had them	No	20	0	0	10	30	40	20	30	18.75	0
	52	United States	White / Caucasian	Some College	$50,000-$74,999	Never Married	Other	Other	Yes	0-10	No	10	30	10	0	0	0	0	50	12.5	0
	69	United States	White / Caucasian	Completed graduate school	$25,000-$49,999	Divorced	Christian	Spiritual but not Religious	Yes	I've always had them	No	10	0	0	0	10	10	20	0	6.25	0
	74	United States	White / Caucasian	Some College	$50,000-$74,999	Married	Christian	Spiritual but not Religious	No	46-60	No	10	100	0	0	0	0	0	30	17.5	0
	23	United States	White / Caucasian	Graduated college	$0-$24,999	Never Married	Christian	Christian	Yes	0-10	No	0	10	90	0	20	40	0	50	26.25	0
	44	None of the above	Asian / Pacific Islander	Graduated college	$25,000-$49,999	Divorced	Christian	Other	No	I do not have any ability	No	0	0	0	0	0	0	0	0	0	0
Male		None of the above	White / Caucasian	Graduated college	$0-$24,999	Married	Christian	Spiritual but not Religious	No	25-45	No	0	0	0	0	0	0	0	0	0	0
Female		Russia	White / Caucasian	Graduated college	$0-$24,999	Married	Other	Spiritual but not Religious	No	I do not have any ability	No	0	0	0	0	0	0	0	0	0	0
	69	United States	White / Caucasian	Completed graduate school	$50,000-$74,999	Separated	Christian	Christian	Yes	46-60	Yes	0	0	10	0	0	0	0	30	5	0
	55	Germany	White / Caucasian	Graduated college	$0-$24,999	Married	Other	Spiritual but not Religious	Yes	0-10	Yes	0	0	0	0	0	0	0	0	0	0
Female		United States	White / Caucasian	Graduated college	$25,000-$49,999	Married	Other	Spiritual but not Religious	No	I do not have any ability	No	0	0	0	0	0	0	0	0	0	0
Female	66	United States	White / Caucasian	Graduated college	$25,000-$49,999	Married	Christian	Spiritual but not Religious	Yes	16-24	No	0	0	0	0	0	0	10	0	1.25	0
	20	Mexico	Hispanic	Finished high school	$25,000-$49,999	Never Married	Other	Christian	No	11-16	Yes	0	0	0	0	10	0	50	0	7.5	0
		United Kingdom	White / Caucasian	Finished high school	$25,000-$49,999	Never Married	Christian	Spiritual but not Religious	No	11-16	No	0	0	70	0	100	0	70	0	30	0
	41	United States	White / Caucasian	Some College	$50,000-$74,999	Never Married	Christian	Spiritual but not Religious	No	25-45	Yes	30	0	0	0	0	10	20	90	18.75	0
	68	United Kingdom	White / Caucasian	Graduated college	$25,000-$49,999	Married	Christian	Spiritual but not Religious	No	16-24	No	0	0	0	0	10	0	0	10	2.5	0
	55	None of the above	White / Caucasian	Completed graduate school	$50,000-$74,999	Never Married	Christian	Spiritual but not Religious	No	0-10	Yes	0	0	0	0	0	0	100	100	25	0
		United States	White / Caucasian	Some College	$0-$24,999	Married	Christian	Other	No	I've always had them	Yes	0	0	0	0	0	0	0	0	0	0
	51	None of the above	White / Caucasian	Completed graduate school	$25,000-$49,999	Divorced	Spiritual but not Religious	Spiritual but not Religious	No	11-16	No	0	0	40	0	100	50	60	100	43.75	1
	29	None of the above	Black or African American	Graduated college	$0-$24,999	Never Married	Christian	Christian	No	0-10	No	0	0	0	20	0	10	20	10	7.5	0
	75	United States	White / Caucasian	Completed graduate school	$25,000-$49,999	Divorced	Christian	Other	Yes	I've always had them	Yes	0	0	0	0	0	0	0	0	0	0
	32	Brazil	Hispanic	Graduated college	$0-$24,999	Never Married	Christian	Spiritual but not Religious	No	I've always had them	No	0	0	0	0	0	0	0	0	0	0
	74	United States		Completed graduate school	$50,000-$74,999	Married	Christian	Other	No	16-24	No	20	20	80	0	0	20	10	0	18.75	0
	67	United States	White / Caucasian	Some College	$0-$24,999	Divorced	Spiritual but not Religious	Other	Yes	0-10	Yes	60	40	60	20	50	50	60	90	53.75	1
	68	United States	Hispanic	Completed graduate school	$50,000-$74,999	Widowed	Christian	Spiritual but not Religious	No	0-10	No	0	0	0	20	0	0	0	10	3.75	0
	34	None of the above	Asian / Pacific Islander	Graduated college	$0-$24,999	Divorced	Other	Other	No	25-45	Yes	0	0	0	0	0	40	30	90	20	0
Male	35	Mexico	Hispanic	Grade school education	$25,000-$49,999	Separated	Christian	Other	Yes	0-10	No	100	30	100	30	50	100	50	80	67.5	1
	69	India	Asian / Pacific Islander	Completed graduate school	$50,000-$74,999	Divorced	Christian	Christian	No	25-45	No	10	10	30	40	40	50	40	60	35	1
	20	Canada	White / Caucasian	Finished high school	$0-$24,999	Never Married	Other	Other	Yes	I've always had them	Yes	10	70	80	10	30	50	30	100	47.5	1
	48	United States	White / Caucasian	Graduated college	$25,000-$49,999	Widowed	Christian	Spiritual but not Religious	Yes	0-10	No	10	0	50	0	40	10	40	10	20	0
	55	United States	White / Caucasian	Grade school education	$50,000-$74,999	Married	Christian	Spiritual but not Religious	Yes	46-60	Yes	0	0	20	0	0	0	0	0	2.5	0
	43	United States	White / Caucasian	Some College	$25,000-$49,999	Divorced	Christian	Other	No	I've always had them	Yes	20	20	50	30	60	70	70	30	43.75	1
	60	United States	White / Caucasian	Completed graduate school	$0-$24,999	Never Married	Christian	Spiritual but not Religious	No	I've always had them	No	0	0	0	0	0	0	0	0	0	0
Female	51	None of the above	White / Caucasian	Completed graduate school	$0-$24,999	Divorced	Spiritual but not Religious	Other	No	I've always had them	No	80	10	0	0	70	40	40	20	32.5	1
	35	United States	White / Caucasian	Some College	$0-$24,999	Never Married	Other	Other	No	I've always had them	Yes	10	0	0	0	0	0	0	0	1.25	0
	25	United States	White / Caucasian	Some College	$0-$24,999	Never Married	Christian	Spiritual but not Religious	No	I've always had them	No	10	20	10	0	10	0	30	50	16.25	0
	63	United States	White / Caucasian	Graduated college	$25,000-$49,999	Never Married	Other	Other	No	0-10	Yes	0	0	0	0	0	0	0	0	0	0
		United States	White / Caucasian	Finished high school	$25,000-$49,999	Married	Other	Spiritual but not Religious	No	I've always had them	No	0	0	0	0	0	0	0	0	0	0
	49	United States	Hispanic	Completed graduate school	$50,000-$74,999	Married	Christian	Christian	Yes	I've always had them	No	10	0	10	0	80	70	0	90	32.5	1
	17	United States	White / Caucasian	Grade school education	$25,000-$49,999	Never Married	Christian	Christian	No	0-10	Yes	0	0	10	0	0	0	0	30	5	0
	27	United States	Hispanic	Graduated college	$0-$24,999	Never Married	Christian	Other	Yes	0-10	Yes	0	0	20	0	0	0	0	0	2.5	0
Female	21	Italy	White / Caucasian	Finished high school	$0-$24,999	Never Married	Christian	Other	Yes	11-16	No	30	30	70	60	80	80	100	80	66.25	1
	34	None of the above	White / Caucasian	Finished high school	$50,000-$74,999	Never Married	Christian	Christian	Yes	16-24	Yes	0	0	0	0	0	0	0	0	0	0
	72	United States	White / Caucasian	Completed graduate school	$50,000-$74,999	Separated	Christian	Spiritual but not Religious	No	25-45	No	10	0	0	0	20	10	0	0	5	0
Female	49	United States	White / Caucasian	Some College	$25,000-$49,999	Married	Other	Other	No	0-10	No	10	0	10	0	0	0	0	0	2.5	0
	33	United States	White / Caucasian	Graduated college	$25,000-$49,999	Never Married	Christian	Spiritual but not Religious	No	0-10	No	0	0	0	0	0	0	0	0	0	0
	65	United States	White / Caucasian	Some College	$0-$24,999	Divorced	Christian	Spiritual but not Religious	Yes	16-24	Yes	0	0	0	0	80	0	0	0	10	0
	47	None of the above	White / Caucasian	Some College	$50,000-$74,999	Married	Other	Other	No	16-24	Yes	0	0	0	0	0	0	0	0	0	0
	67	United States	White / Caucasian	Completed graduate school	$25,000-$49,999	Divorced	Christian	Other	Yes	0-10	Yes	0	0	0	0	0	0	0	0	0	0
Female	23	India	Asian / Pacific Islander	Graduated college	$0-$24,999	Never Married	Other	Spiritual but not Religious	No	16-24	No	0	0	0	0	10	20	0	0	3.75	0
	78	United States	White / Caucasian	Completed graduate school	$25,000-$49,999	Divorced	Christian	Spiritual but not Religious	No	11-16	No	0	0	0	0	0	0	70	70	17.5	0
	63	New Zealand	White / Caucasian	Completed graduate school	$0-$24,999	Divorced	Christian	Spiritual but not Religious	No	0-10	No	10	10	0	0	30	10	40	10	13.75	0
Female	66	United States	White / Caucasian	Completed graduate school	$25,000-$49,999	Divorced	Christian	Other	No	16-24	No	0	0	0	0	0	0	70	0	8.75	0
Male	67	United Kingdom	White / Caucasian	Some College	$0-$24,999	Divorced	Christian	Spiritual but not Religious	No	46-60	No	0	0	0	0	0	10	0	0	1.25	0
	50	United States	White / Caucasian	Some College	$25,000-$49,999	Never Married	Christian	Spiritual but not Religious	No	16-24	No	40	0	40	0	50	40	50	10	28.75	0
	48	United Kingdom	White / Caucasian	Finished high school	$25,000-$49,999		Spiritual but not Religious	Spiritual but not Religious	No	25-45	No	80	20	0	0	0	0	0	0	12.5	0
	90	United States	White / Caucasian	Completed graduate school	$25,000-$49,999	Widowed	Christian	Spiritual but not Religious	No	25-45	No	0	0	0	0	0	0	0	0	0	0
	43	United States	White / Caucasian	Some College	$0-$24,999	Never Married	Christian	Spiritual but not Religious	No	I've always had them	No	10	0	30	0	70	50	0	0	20	0
	50	Italy	White / Caucasian	Finished high school	$0-$24,999	Married	Christian	Christian	No	0-10	Yes	0	50	0	30	0	80	50	10	27.5	0
	64	United States	White / Caucasian	Graduated college	$25,000-$49,999	Divorced	Christian	Spiritual but not Religious	No	0-10	No	0	0	10	0	0	0	0	20	3.75	0
Female		None of the above	White / Caucasian	Completed graduate school	$50,000-$74,999	Divorced	Christian	Christian	No	0-10	No	0	50	100	10	20	100	50	10	42.5	1
Female		United States	White / Caucasian	Completed graduate school	$50,000-$74,999	Married	Christian	Other	Yes	I've always had them	No	0	0	10	0	0	0	0	10	2.5	0
	41	United States	White / Caucasian	Completed graduate school	$25,000-$49,999	Divorced	Christian	Other	No	16-24	No	0	0	0	0	10	0	0	0	1.25	0
Male	22	United States	White / Caucasian	Grade school education	$0-$24,999	Never Married	Other	Spiritual but not Religious	No	0-10	No	0	10	10	0	70	0	20	0	13.75	0
	39	United States	Hispanic	Finished high school	$0-$24,999	Married	Christian	Christian	Yes	I've always had them	Yes	20	30	80	30	80	70	90	100	62.5	1
Female	27	United States	Hispanic	Finished high school	$25,000-$49,999	Never Married	Christian	Other	No	I do not have any ability	No	0	0	0	0	0	0	10	0	1.25	0
	52	United States	White / Caucasian	Graduated college	$50,000-$74,999	Divorced	Christian	Christian	No	0-10	Yes	0	0	0	0	0	0	0	0	0	0
	75	United States	White / Caucasian	Completed graduate school	$25,000-$49,999	Divorced	Christian	Other	Yes	0-10	Yes	0	0	0	0	0	0	30	0	3.75	0
	58	United States	White / Caucasian	Graduated college	$25,000-$49,999	Divorced	Christian	Spiritual but not Religious	Yes	I've always had them	No	40	80	100	0	70	90	0	0	47.5	1
	31	None of the above	Asian / Pacific Islander	Graduated college	$0-$24,999	Never Married	Other	Spiritual but not Religious	Yes	16-24	No	0	10	80	0	90	80	70	20	43.75	1
	27	United States	Black or African American	Some College	$0-$24,999	Never Married	Christian	Other	No	I've always had them	Yes	100	100	100	100	100	100	100	100	100	1
	28	United States	White / Caucasian	Graduated college	$0-$24,999	Never Married	Christian	Spiritual but not Religious	No	11-16	Yes	0	0	10	0	40	50	40	40	22.5	0
Female	78	United States	White / Caucasian	Graduated college	$25,000-$49,999	Widowed	Other	Spiritual but not Religious	No	0-10	No	0	0	10	0	0	0	0	0	1.25	0
	37	Mexico	Hispanic	Some College	$50,000-$74,999	Married	Christian	Christian	No	16-24	No	70	10	80	0	20	80	20	50	41.25	1
	31	Canada	Asian / Pacific Islander	Graduated college	$0-$24,999	Never Married	Other	Atheist	No	0-10	No	60	30	80	60	90	90	20	100	66.25	1
Female	54	United States	White / Caucasian	Some College	$0-$24,999	Divorced	Christian	Spiritual but not Religious	No	25-45	No	10	0	0	0	0	0	0	10	2.5	0
	37	United States	White / Caucasian	Some College	$0-$24,999	Never Married	Spiritual but not Religious	Spiritual but not Religious	Yes	0-10	Yes	10	10	20	0	0	0	60	40	17.5	0
Female	56	United States	White / Caucasian	Graduated college	$50,000-$74,999	Married	Christian	Spiritual but not Religious	No	I do not have any ability	No	0	0	0	0	0	0	0	0	0	0
	47	None of the above	Asian / Pacific Islander	Finished high school	$0-$24,999	Never Married	Christian	Other	Yes	0-10	No	0	0	50	0	10	80	0	0	17.5	0
		None of the above	Asian / Pacific Islander	Some College	$0-$24,999		Other	Spiritual but not Religious	Yes	11-16	No	0	0	10	0	70	40	70	50	30	0
Female	58	United States	White / Caucasian	Some College	$50,000-$74,999	Widowed	Other	Other	No	0-10	No	0	0	30	0	0	0	20	0	6.25	0
	72	United States	White / Caucasian	Completed graduate school	$25,000-$49,999	Divorced	Christian	Spiritual but not Religious	No	25-45	Yes	0	0	0	0	0	0	0	0	0	0
	64	United States	White / Caucasian	Some College	$25,000-$49,999	Married	Christian	Spiritual but not Religious	No	0-10	Yes	0	0	0	0	10	10	0	0	2.5	0
	30	Canada	White / Caucasian	Graduated college	$0-$24,999	Never Married	Other	Spiritual but not Religious	Yes	0-10	Yes	10	10	10	0	10	10	10	10	8.75	0
Female	51	Germany	White / Caucasian	Some College	$25,000-$49,999	Married	Christian	Spiritual but not Religious	No	11-16	No	0	0	0	0	80	0	0	0	10	0
Female	65	United States	White / Caucasian	Completed graduate school	$25,000-$49,999	Married	Christian	Other	No	25-45	No	0	0	0	0	0	0	0	0	0	0
Female	53	United States	White / Caucasian	Completed graduate school	$25,000-$49,999	Never Married	Christian	Spiritual but not Religious	Yes	I've always had them	No	0	0	0	0	0	0	30	30	7.5	0
	58	None of the above	Asian / Pacific Islander	Completed graduate school	$50,000-$74,999	Married	Other	Spiritual but not Religious	Yes	11-16	Yes	0	0	0	0	90	80	80	0	31.25	1
	53	United States	White / Caucasian	Graduated college	$25,000-$49,999	Married	Christian	Spiritual but not Religious	Yes	0-10	Yes	10	20	10	0	50	20	10	0	15	0
	71	India	Asian / Pacific Islander	Graduated college	$25,000-$49,999	Married	Other	Other	No	46-60	Yes	30	20	20	40	60	70	40	50	41.25	1
	66	United States	White / Caucasian	Some College	$0-$24,999	Divorced	Christian	Other	Yes	11-16	Yes	10	0	10	10	20	0	10	50	13.75	0
	70	United States	White / Caucasian	Graduated college	$0-$24,999	Divorced	Christian	Other	No	25-45	No	0	0	10	0	20	0	0	10	5	0
	43	United States	Hispanic	Some College	$50,000-$74,999	Divorced	Christian	Other	Yes	I've always had them	Yes	0	0	0	0	0	20	10	60	11.25	0
	61	None of the above	Black or African American	Some College	$25,000-$49,999	Separated	Christian	Spiritual but not Religious	No	25-45	Yes	0	10	0	20	0	0	10	0	5	0
	38	United States	White / Caucasian	Some College	$25,000-$49,999	Married	Christian	Other	Yes	0-10	Yes	60	20	10	0	60	40	20	10	27.5	0
	45	United Kingdom	White / Caucasian	Some College	$0-$24,999	Divorced	Christian	Spiritual but not Religious	Yes	0-10	Yes	0	10	0	0	0	0	0	0	1.25	0
	74	United States	White / Caucasian	Completed graduate school	$50,000-$74,999	Divorced	Christian	Spiritual but not Religious	Yes	0-10	No	30	10	40	10	30	80	60	60	40	1
	38	None of the above	White / Caucasian	Graduated college	$25,000-$49,999	Never Married	Spiritual but not Religious	Spiritual but not Religious	No	I've always had them	No	10	10	60	10	30	20	20	20	22.5	0
	39	United States	White / Caucasian	Some College	$0-$24,999	Divorced	Christian	Other	No	16-24	No	30	40	0	0	10	10	20	0	13.75	0
	40	None of the above	White / Caucasian	Completed graduate school	$50,000-$74,999	Married	Other	Other	No	11-16	No	0	0	0	0	0	0	0	0	0	0
	58	Canada	White / Caucasian	Graduated college	$25,000-$49,999	Divorced	Christian	Spiritual but not Religious	Yes	0-10	Yes	0	0	10	0	20	0	0	0	3.75	0
	49	United States	Black or African American	Grade school education	$0-$24,999	Never Married	Christian	Other	Yes	11-16	Yes	40	40	100	50	80	100	100	100	76.25	1
Male	49	United Kingdom	White / Caucasian	Completed graduate school	$0-$24,999	Divorced	Atheist	Spiritual but not Religious	No	I do not have any ability	No	0	0	0	0	10	0	0	0	1.25	0
Female	28	None of the above	Asian / Pacific Islander	Completed graduate school	$0-$24,999	Never Married	Other	Spiritual but not Religious	No	16-24	No	0	0	0	10	30	90	90	20	30	0
Male	69	United States	White / Caucasian	Finished high school	$50,000-$74,999	Widowed	Christian	Atheist	No	I do not have any ability	No	0	0	0	0	0	0	0	0	0	0
	53	United States	White / Caucasian	Completed graduate school	$0-$24,999	Never Married	Other	Spiritual but not Religious	Yes	I've always had them	Yes	0	80	20	10	80	0	0	0	23.75	0
	54	United Kingdom	White / Caucasian	Completed graduate school	$50,000-$74,999	Never Married	Other	Spiritual but not Religious	No	0-10	No	50	20	80	20	20	80	20	80	46.25	1
Male	68	None of the above	Hispanic	Completed graduate school	$50,000-$74,999	Married	Christian	Spiritual but not Religious	No	I do not have any ability	No	0	0	0	0	0	0	0	0	0	0
	72	United States	White / Caucasian	Completed graduate school	$50,000-$74,999	Married	Christian	Spiritual but not Religious	Yes	25-45	No	0	0	0	0	0	0	0	0	0	0
	26	None of the above	White / Caucasian	Some College	$0-$24,999	Widowed	Christian	Spiritual but not Religious	No	I've always had them	No	60	60	60	80	90	90	70	40	68.75	1
	31	United States	Hispanic	Some College	$50,000-$74,999	Married	Other	Christian	Yes	11-16	Yes	30	30	10	10	50	0	70	30	28.75	0
	80	None of the above	White / Caucasian	Completed graduate school	$50,000-$74,999	Married	Christian	Other	No	16-24	No	10	0	10	0	10	10	10	10	7.5	0
	33	None of the above	White / Caucasian	Completed graduate school	$50,000-$74,999	Married	Christian	Other	Yes	I've always had them	Yes	0	0	0	0	10	10	0	0	2.5	0
	62		Black or African American	Completed graduate school	$0-$24,999	Married	Christian	Spiritual but not Religious	Yes	I've always had them	Yes	0	50	90	90	80	100	70	80	70	1
	64	None of the above		Some College	$0-$24,999	Divorced	Other	Spiritual but not Religious	Yes	0-10		30	70	0	10	50	50	20	10	30	0
	49	None of the above	White / Caucasian	Completed graduate school	$50,000-$74,999	Married	Other	Other	No	46-60	No	0	10	0	0	100	90	0	70	33.75	1
	53	United States		Finished high school	$0-$24,999	Divorced	Christian	Spiritual but not Religious	Yes	0-10	Yes	0	0	30	0	10	10	30	10	11.25	0
	40	United States	White / Caucasian	Some College	$25,000-$49,999	Never Married	Christian	Other	No	11-16	No	10	10	10	0	30	30	40	50	22.5	0
Female	63	Germany	White / Caucasian	Completed graduate school	$25,000-$49,999	Married	Christian	Spiritual but not Religious	Yes	I've always had them	No	0	0	0	0	10	10	10	0	3.75	0
	73	United States	White / Caucasian	Completed graduate school	$25,000-$49,999	Divorced	Other	Other	Yes	46-60	Yes	0	0	0	0	0	0	0	0	0	0
Male	50	United Kingdom	White / Caucasian	Some College	$25,000-$49,999	Separated	Other	Spiritual but not Religious	No	0-10	No	0	0	0	0	10	0	0	0	1.25	0
	47	United States	White / Caucasian	Some College	$0-$24,999	Married	Other	Other	No	0-10	Yes	0	0	10	0	0	10	0	0	2.5	0
	46	United States	White / Caucasian	Graduated college	$50,000-$74,999	Divorced	Christian	Spiritual but not Religious	No	0-10	No	80	10	0	10	30	50	70	20	33.75	1
	71	United States	White / Caucasian	Completed graduate school	$50,000-$74,999	Married	Christian	Christian	Yes	I've always had them	No	40	10	10	10	30	10	10	0	15	0
Male	24	United States	Black or African American	Finished high school	$0-$24,999	Never Married	Other	Other	No	0-10	No	0	0	0	0	100	0	90	90	35	1
	64	United States	White / Caucasian	Some College	$0-$24,999	Divorced	Christian	Spiritual but not Religious	No	I've always had them	No	0	0	100	0	100	100	100	100	62.5	1
	22	United States	White / Caucasian	Finished high school	$25,000-$49,999	Never Married	Christian	Other	No	11-16	Yes	0	30	0	0	0	0	10	100	17.5	0
	38	Spain	White / Caucasian	Completed graduate school	$25,000-$49,999	Divorced	Atheist	Spiritual but not Religious	Yes	0-10	Yes	0	0	0	10	10	10	0	10	5	0
	62	None of the above	White / Caucasian	Completed graduate school	$25,000-$49,999	Divorced	Christian	Spiritual but not Religious	No	I've always had them	Yes	30	0	0	0	30	30	40	30	20	0
	35	United States	White / Caucasian	Some College	$0-$24,999	Never Married	Other	Spiritual but not Religious	No	I've always had them	No	30	0	70	0	70	80	10	10	33.75	1
Female	48	None of the above	Hispanic	Completed graduate school	$25,000-$49,999	Divorced	Spiritual but not Religious	Other	No	11-16	No	0	0	80	0	0	70	0	0	18.75	0
Female	24	United States	White / Caucasian	Some College	$25,000-$49,999	Never Married	Other	Spiritual but not Religious	No	16-24	Yes	0	10	10	0	50	0	60	0	16.25	0
Female	28	Canada	White / Caucasian	Some College	$0-$24,999	Separated	Other	Other	Yes	0-10	Yes	0	0	0	0	0	0	10	10	2.5	0
		Mexico	Hispanic	Graduated college	$0-$24,999	Never Married	Christian	Spiritual but not Religious	Yes	0-10	No	0	0	10	30	40	10	0	50	17.5	0
	73	New Zealand	White / Caucasian	Finished high school	$0-$24,999	Widowed	Christian	Spiritual but not Religious	No	0-10	Yes	0	0	100	0	0	0	0	60	20	0
	36	Canada	White / Caucasian	Some College	$25,000-$49,999	Married	Spiritual but not Religious	Spiritual but not Religious	Yes	I've always had them	No	30	0	0	0	0	0	0	0	3.75	0
	49	France	Hispanic	Completed graduate school	$25,000-$49,999	Married	Christian	Christian	Yes	I've always had them	Yes	0	0	0	0	0	0	0	0	0	0
	66	United States	White / Caucasian	Graduated college	$25,000-$49,999	Divorced	Christian	Spiritual but not Religious	No	I've always had them	No	10	10	30	0	20	20	10	0	12.5	0
	49	United Kingdom	White / Caucasian	Graduated college	$0-$24,999	Divorced	Christian	Spiritual but not Religious	Yes	0-10	Yes	0	0	0	0	10	0	0	0	1.25	0
	62	United States	White / Caucasian	Some College	$25,000-$49,999	Married	Christian	Spiritual but not Religious	No	25-45	Yes	0	0	0	0	0	0	0	0	0	0
Female		United States	White / Caucasian	Some College	$0-$24,999	Married	Christian	Spiritual but not Religious	No	I do not have any ability	No	0	0	0	0	0	0	0	0	0	0
	37	Canada	White / Caucasian	Some College	$0-$24,999	Separated	Christian	Christian	Yes	25-45	No	0	0	0	0	0	0	0	70	8.75	0
	25	United Kingdom	White / Caucasian	Graduated college	$0-$24,999	Never Married	Christian	Spiritual but not Religious	No	I've always had them	No	0	0	0	0	0	10	100	10	15	0
	69	None of the above	White / Caucasian	Completed graduate school	$25,000-$49,999	Divorced	Christian	Spiritual but not Religious	No	I've always had them	Yes	0	10	0	0	0	0	0	0	1.25	0
Female	63	United States	White / Caucasian	Graduated college	$50,000-$74,999	Married	Christian	Christian	No	I do not have any ability	No	0	0	0	0	0	0	0	0	0	0
	52	None of the above	Hispanic	Completed graduate school	$50,000-$74,999	Never Married	Christian	Spiritual but not Religious	No	0-10	Yes	0	0	20	0	0	0	0	20	5	0
	63	United States	White / Caucasian	Graduated college	$0-$24,999	Never Married	Christian	Spiritual but not Religious	No	I've always had them	Yes	0	0	0	0	0	0	0	0	0	0
	64	United States	Black or African American	Graduated college	$50,000-$74,999	Separated	Christian	Spiritual but not Religious	No	0-10	No	0	0	0	0	20	0	0	0	2.5	0
	39	Russia	White / Caucasian	Graduated college	$0-$24,999	Divorced	Christian	Other	No	16-24	No	0	0	0	0	10	0	0	0	1.25	0
Female	41	None of the above	White / Caucasian	Finished high school	$0-$24,999	Married	Other	Other	No	0-10	No	80	20	50	20	80	80	70	50	56.25	1
	49	United States	White / Caucasian	Completed graduate school	$50,000-$74,999	Divorced	Christian	Christian	Yes	16-24	No	0	0	0	0	0	0	0	60	7.5	0
	28	None of the above	Asian / Pacific Islander	Completed graduate school	$0-$24,999		Other	Other	No	I do not have any ability	No	0	0	0	10	20	90	100	10	28.75	0
Male	40	United States	American Indian or Alaskan Native	Some College	$0-$24,999	Never Married	Christian	Spiritual but not Religious	Yes	0-10	No	10	30	60	10	0	10	30	90	30	0
	43	United States	White / Caucasian	Graduated college	$25,000-$49,999	Separated	Christian	Spiritual but not Religious	No	I've always had them	Yes	30	30	0	0	20	10	20	0	13.75	0
	59	United States	White / Caucasian	Graduated college	$0-$24,999	Divorced	Christian	Atheist	No	16-24	No	0	0	0	0	0	0	0	0	0	0
	24	United States	Black or African American	Graduated college	$0-$24,999	Never Married	Christian	Spiritual but not Religious	No	I've always had them	Yes	0	0	0	0	20	0	10	0	3.75	0
	69	United States	White / Caucasian	Some College	$0-$24,999	Married	Spiritual but not Religious	Spiritual but not Religious	No	I've always had them	Yes	10	0	0	0	0	0	0	100	13.75	0
	77	United Kingdom	White / Caucasian	Completed graduate school	$25,000-$49,999	Married	Christian	Spiritual but not Religious	No	I've always had them	Yes	0	0	10	0	0	0	0	0	1.25	0
	68	United States	White / Caucasian	Some College	$25,000-$49,999	Married	Christian	Other	No	16-24	No	70	70	20	70	70	50	80	0	53.75	1
Male	50	United States	White / Caucasian	Finished high school	$25,000-$49,999	Never Married	Christian	Other	No	16-24	No	30	30	10	30	30	30	30	40	28.75	0
	43	None of the above	Asian / Pacific Islander	Graduated college	$50,000-$74,999	Never Married	Other	Spiritual but not Religious	Yes	0-10	Yes	0	70	70	0	20	10	10	0	22.5	0
		Russia	White / Caucasian	Graduated college	$25,000-$49,999	Married	Spiritual but not Religious	Spiritual but not Religious	No	I've always had them	Yes	80	0	0	0	10	10	10	0	13.75	0
Female		Canada	Asian / Pacific Islander	Finished high school	$25,000-$49,999	Never Married	Christian	Spiritual but not Religious	No	16-24	No	0	0	0	0	0	10	0	0	1.25	0
	52	United Kingdom	White / Caucasian	Completed graduate school	$0-$24,999	Never Married	Other	Other	No	11-16	Yes	10	0	0	0	20	0	100	0	16.25	0
	37	United States	White / Caucasian	Some College	$25,000-$49,999	Never Married	Christian	Christian	No	16-24	No	0	70	0	0	10	10	0	0	11.25	0
	74	United States	White / Caucasian	Graduated college	$25,000-$49,999	Never Married	Spiritual but not Religious	Spiritual but not Religious	No	25-45	Yes	0	0	0	0	0	0	0	0	0	0
	53	United States	White / Caucasian	Completed graduate school	$0-$24,999	Divorced	Other	Spiritual but not Religious	No	I've always had them	Yes	0	0	0	0	0	0	0	100	12.5	0
Female	30	United States	American Indian or Alaskan Native	Some College	$25,000-$49,999	Never Married	Christian	Christian	No	I've always had them	No	0	0	30	0	10	10	40	50	17.5	0
	70	United States	White / Caucasian	Graduated college	$50,000-$74,999	Married	Christian	Other	No	Over 60	No	0	0	0	0	0	0	0	10	1.25	0
	58	United States	Hispanic	Some College	$50,000-$74,999	Widowed	Spiritual but not Religious	Spiritual but not Religious	Yes	16-24	Yes	40	0	50	10	0	60	80	0	30	0
	54	Germany	White / Caucasian	Completed graduate school	$50,000-$74,999	Divorced	Atheist	Atheist	No	25-45	No	0	10	0	0	20	30	20	0	10	0
	64	Canada	White / Caucasian	Graduated college	$25,000-$49,999	Never Married	Christian	Spiritual but not Religious	No	0-10	Yes	0	0	50	0	80	60	60	20	33.75	1
	56	United States	White / Caucasian	Graduated college	$25,000-$49,999	Married	Christian	Spiritual but not Religious	Yes	I've always had them	Yes	0	0	0	0	0	10	0	0	1.25	0
Male	32	United Kingdom	White / Caucasian	Completed graduate school	$50,000-$74,999	Never Married	Christian	Other	No	11-16	No	0	10	10	0	0	0	40	0	7.5	0
	67	United States	White / Caucasian	Completed graduate school	$25,000-$49,999	Divorced	Christian	Spiritual but not Religious	No	0-10	Yes	0	0	0	0	0	0	0	0	0	0
	32	India	Asian / Pacific Islander	Completed graduate school	$50,000-$74,999	Never Married	Other	Other	No	16-24	No	60	30	30	0	10	0	60	60	31.25	1
	22	United States	White / Caucasian	Some College	$50,000-$74,999	Never Married	Christian	Other	Yes	0-10	Yes	0	10	0	0	0	0	30	0	5	0
Male	61	United States	White / Caucasian	Graduated college	$0-$24,999	Married	Other	Other	No	I've always had them	No	0	0	0	0	0	0	0	50	6.25	0
		United States		Some College	$25,000-$49,999	Married	Christian	Christian	Yes	I've always had them	Yes	0	10	0	0	0	0	0	100	13.75	0
	51	United Kingdom	White / Caucasian	Some College	$0-$24,999	Never Married	Christian	Spiritual but not Religious	Yes	I've always had them	Yes	30	60	0	0	10	10	30	30	21.25	0
Female	35	None of the above	White / Caucasian	Graduated college	$25,000-$49,999	Married	Christian	Spiritual but not Religious	No	0-10	No	10	10	20	30	50	20	30	20	23.75	0
	35	United States	White / Caucasian	Some College	$0-$24,999	Married	Christian	Other	Yes	25-45	Yes	50	80	80	10	90	100	100	100	76.25	1
	65	United States	White / Caucasian	Some College	$50,000-$74,999	Never Married	Christian	Spiritual but not Religious	No	I've always had them	No	0	0	50	0	0	0	40	0	11.25	0
Female	48	United Kingdom	White / Caucasian	Some College	$25,000-$49,999	Married	Christian	Christian	No	I do not have any ability	No	0	0	0	0	0	0	0	0	0	0
	42	United Kingdom	White / Caucasian	Graduated college	$0-$24,999	Separated	Christian	Spiritual but not Religious	No	I've always had them	No	0	0	0	0	0	0	30	10	5	0
	65	United States	White / Caucasian	Graduated college	$25,000-$49,999	Divorced	Christian	Christian	No	0-10	Yes	10	20	0	0	20	30	30	0	13.75	0
	77	United States	White / Caucasian	Completed graduate school	$0-$24,999	Widowed	Other	Other	No	I've always had them	Yes	50	50	70	0	50	40	10	10	35	1
Female	76	United States	White / Caucasian	Some College	$25,000-$49,999	Divorced	Christian	Christian	Yes	0-10	No	0	0	0	0	0	0	30	40	8.75	0
	24	United States	Hispanic	Finished high school	$25,000-$49,999	Never Married	Christian	Spiritual but not Religious	No	I've always had them	Yes	0	0	0	0	50	0	30	10	11.25	0
Male	26	United States	White / Caucasian	Grade school education	$0-$24,999	Divorced	Christian	Spiritual but not Religious	No	I've always had them	No	0	0	0	0	10	20	20	0	6.25	0
	61	United States	White / Caucasian	Some College	$50,000-$74,999	Divorced	Christian	Spiritual but not Religious	No	16-24	Yes	0	0	10	0	0	0	0	10	2.5	0
Female	64	United States	White / Caucasian	Completed graduate school	$50,000-$74,999	Married	Christian	Other	No	0-10	No	0	0	0	0	0	0	0	0	0	0
		United States	White / Caucasian	Graduated college	$0-$24,999	Never Married	Christian	Spiritual but not Religious	No	16-24	No	0	0	0	0	0	0	50	0	6.25	0
	73	United States	White / Caucasian	Completed graduate school	$50,000-$74,999	Married	Christian	Spiritual but not Religious	No	0-10	Yes	0	0	0	0	90	0	0	0	11.25	0
	60	United States	White / Caucasian	Graduated college	$25,000-$49,999	Married	Christian	Other	Yes	0-10	Yes	0	10	10	0	0	0	0	30	6.25	0
	45	United States	White / Caucasian	Some College	$25,000-$49,999	Married	Christian	Atheist	No	16-24	No	0	0	0	0	0	0	0	0	0	0
	34	United States	White / Caucasian	Finished high school	$50,000-$74,999	Never Married	Christian	Spiritual but not Religious	Yes	0-10	Yes	0	0	10	0	0	0	0	0	1.25	0
	41	Canada	American Indian or Alaskan Native	Completed graduate school	$50,000-$74,999	Married	Spiritual but not Religious	Spiritual but not Religious	Yes	I've always had them	Yes	0	0	0	0	0	0	0	0	0	0
	22	United States	White / Caucasian	Finished high school	$50,000-$74,999	Never Married	Christian	Spiritual but not Religious	No	16-24	No	70	60	90	70	90	90	90	70	78.75	1
Female		United States	White / Caucasian	Graduated college	$25,000-$49,999	Widowed	Christian	Spiritual but not Religious	No	25-45	No	20	0	0	0	0	0	0	0	2.5	0
	28	United States	White / Caucasian	Completed graduate school	$25,000-$49,999	Never Married	Other	Spiritual but not Religious	No	16-24	Yes	20	0	0	0	20	0	0	0	5	0
	61	United States	White / Caucasian	Some College	$0-$24,999	Divorced	Spiritual but not Religious	Other	No	0-10	Yes	0	0	0	0	0	0	0	0	0	0
	29	United States	White / Caucasian	Graduated college	$25,000-$49,999	Married	Other	Spiritual but not Religious	Yes	0-10	No	0	0	50	0	0	0	0	70	15	0
	56	United States	White / Caucasian	Some College	$0-$24,999	Divorced	Christian	Christian	No	0-10	Yes	0	0	40	0	0	0	0	90	16.25	0
	71	United States	White / Caucasian	Completed graduate school	$25,000-$49,999	Married	Christian	Spiritual but not Religious	No	Over 60	No	10	10	0	30	70	20	90	90	40	1
	28	United States	White / Caucasian	Some College	$0-$24,999	Never Married	Christian	Spiritual but not Religious	No	0-10	Yes	0	0	0	0	0	0	10	0	1.25	0
	58	United States	White / Caucasian	Graduated college	$50,000-$74,999	Divorced	Christian	Spiritual but not Religious	No	I've always had them	No	20	0	40	0	20	0	20	0	12.5	0
	38	None of the above	White / Caucasian	Graduated college	$50,000-$74,999	Never Married	Other	Other	Yes	I've always had them	Yes	30	0	30	30	40	30	60	50	33.75	1
	67	United States	White / Caucasian	Completed graduate school	$25,000-$49,999	Married	Christian	Spiritual but not Religious	Yes	11-16	No	0	0	70	0	10	30	10	0	15	0
	75	United States	White / Caucasian	Completed graduate school	$50,000-$74,999	Married	Christian	Spiritual but not Religious	No	16-24	Yes	0	0	0	0	10	0	0	0	1.25	0
	38	United States	White / Caucasian	Graduated college	$50,000-$74,999	Divorced	Other	Spiritual but not Religious	Yes	0-10	Yes	0	0	10	0	0	0	0	100	13.75	0
	39	United States	White / Caucasian	Graduated college	$50,000-$74,999	Never Married	Spiritual but not Religious	Other	No	I've always had them	Yes	0	0	10	0	0	0	0	0	1.25	0
	26	United States	White / Caucasian	Finished high school	$0-$24,999	Divorced	Atheist	Spiritual but not Religious	No	16-24	No	0	0	10	0	20	10	30	0	8.75	0
	58	Canada	White / Caucasian	Graduated college	$25,000-$49,999	Divorced	Christian	Spiritual but not Religious	Yes	0-10	No	0	0	0	0	0	0	0	0	0	0
	29	United States	White / Caucasian	Some College	$0-$24,999	Married	Christian	Atheist	No	25-45	No	0	0	10	0	0	0	10	0	2.5	0
	67	United States	White / Caucasian	Some College	$25,000-$49,999	Divorced	Christian	Spiritual but not Religious	Yes	I've always had them	No	0	0	0	0	0	0	0	50	6.25	0
	29	None of the above	White / Caucasian	Completed graduate school	$25,000-$49,999	Never Married	Christian	Spiritual but not Religious	No	16-24	No	0	0	0	0	0	0	0	0	0	0
Female		None of the above	Hispanic	Some College	$25,000-$49,999	Never Married	Spiritual but not Religious	Other	No	I do not have any ability	No	0	0	0	0	0	0	0	0	0	0
	31	Mexico	Hispanic	Graduated college	$0-$24,999	Never Married	Christian	Other	No	I do not have any ability	No	0	0	0	0	10	0	0	0	1.25	0
	62	United States	White / Caucasian	Graduated college	$0-$24,999	Married	Other	Spiritual but not Religious	Yes	16-24	Yes	0	0	10	0	0	0	0	0	1.25	0
		None of the above	White / Caucasian	Finished high school	$0-$24,999	Separated	Atheist	Spiritual but not Religious	Yes		No	0	0	100	0	100	60	100	0	45	1
Female	64	None of the above	White / Caucasian	Completed graduate school	$25,000-$49,999	Divorced	Christian	Spiritual but not Religious	No	I do not have any ability	No	20	0	10	0	0	20	0	0	6.25	0
		United States	White / Caucasian	Graduated college	$25,000-$49,999	Divorced	Christian	Christian	Yes	0-10	Yes	20	0	60	20	70	0	0	0	21.25	0
Female	71	United States	White / Caucasian	Graduated college	$50,000-$74,999	Divorced	Christian	Spiritual but not Religious	Yes	16-24	No	30	40	40	0	60	80	0	80	41.25	1
Female	35	United States	White / Caucasian	Graduated college	$0-$24,999	Never Married	Christian	Other	No	I've always had them	No	0	0	0	0	20	0	0	20	5	0
	24	United States	White / Caucasian	Graduated college	$25,000-$49,999	Never Married	Other	Spiritual but not Religious	No	I've always had them	Yes	0	0	50	0	60	60	60	0	28.75	0
Male	38	Australia	White / Caucasian	Completed graduate school	$50,000-$74,999	Married	Christian	Other	No	I've always had them	Yes	0	0	0	0	0	0	0	0	0	0
	60	Canada	White / Caucasian	Some College	$0-$24,999	Never Married	Other	Other	No	I've always had them	No	0	0	50	0	30	70	50	0	25	0
	57	United States	White / Caucasian	Some College	$50,000-$74,999	Married	Christian	Spiritual but not Religious	No	I've always had them	No	0	0	0	0	40	0	0	0	5	0
Female		United States	White / Caucasian	Completed graduate school	$50,000-$74,999	Married	Christian	Spiritual but not Religious	Yes	I've always had them	No	10	0	20	0	0	30	10	10	10	0
	75	Germany	White / Caucasian	Completed graduate school	$25,000-$49,999	Widowed	Christian	Spiritual but not Religious	No	46-60	Yes	0	0	20	0	40	20	50	0	16.25	0
	61	United Kingdom	White / Caucasian	Finished high school	$0-$24,999	Divorced	Christian	Other	No	25-45	No	20	60	0	0	20	30	10	0	17.5	0
	41	United States	White / Caucasian	Finished high school	$25,000-$49,999	Never Married	Christian	Atheist	No	0-10	No	10	0	20	0	30	40	50	0	18.75	0
	75		American Indian or Alaskan Native	Some College	$0-$24,999	Never Married	Spiritual but not Religious	Spiritual but not Religious	No	0-10	Yes	0	0	0	0	0	0	0	0	0	0
	22	United States	Black or African American	Some College	$0-$24,999	Never Married	Christian	Christian	No	0-10	Yes	0	60	0	0	30	0	0	50	17.5	0
	20	Canada	White / Caucasian	Grade school education	$0-$24,999	Never Married	Spiritual but not Religious	Spiritual but not Religious	Yes	0-10	Yes	10	0	80	0	40	90	40	0	32.5	1
	33	United States	Asian / Pacific Islander	Some College	$25,000-$49,999	Separated	Christian	Christian	No	11-16	No	10	10	0	0	10	20	30	0	10	0
	55	United States	White / Caucasian	Some College	$0-$24,999	Divorced	Christian	Spiritual but not Religious	Yes	25-45	Yes	0	0	10	0	10	0	30	0	6.25	0
	35		White / Caucasian	Graduated college	$50,000-$74,999	Married		Christian	No	I've always had them	No	0	0	0	0	30	0	0	30	7.5	0
	29	United States	White / Caucasian	Some College	$0-$24,999	Divorced	Other	Other	Yes	I've always had them	Yes	0	0	0	10	10	0	10	0	3.75	0
	52	None of the above	White / Caucasian	Graduated college	$0-$24,999	Never Married	Other	Spiritual but not Religious	Yes	25-45	No	40	0	0	40	0	0	20	0	12.5	0
	45	United States	White / Caucasian	Grade school education	$0-$24,999	Divorced	Christian	Spiritual but not Religious	No	25-45	No	60	20	40	10	40	0	70	10	31.25	1
	45	France	White / Caucasian	Grade school education	$25,000-$49,999	Separated	Other	Spiritual but not Religious	No	16-24	Yes	0	0	50	0	100	100	70	0	40	1
	32	United States	White / Caucasian	Graduated college	$25,000-$49,999	Never Married	Christian	Other	Yes	0-10	No	0	10	0	20	50	50	50	0	22.5	0
Female	27	None of the above	Black or African American	Completed graduate school	$0-$24,999	Never Married	Christian	Spiritual but not Religious	No	I do not have any ability	No	0	0	60	0	0	0	0	0	7.5	0
	69	United States	White / Caucasian	Completed graduate school	$50,000-$74,999	Divorced	Christian	Spiritual but not Religious	No	I do not have any ability	No	0	0	0	0	0	0	0	0	0	0
	35	None of the above	Asian / Pacific Islander	Graduated college	$50,000-$74,999	Never Married	Christian	Other	No	16-24	Yes	0	0	10	0	10	10	20	0	6.25	0
	40	United States	White / Caucasian	Completed graduate school	$50,000-$74,999	Divorced	Other	Spiritual but not Religious	Yes	25-45	No	0	0	0	0	20	40	0	20	10	0
	53	United Kingdom	White / Caucasian	Completed graduate school	$0-$24,999	Never Married	Christian	Spiritual but not Religious	Yes	25-45	No	0	0	0	0	0	0	40	20	7.5	0
	37	United States	White / Caucasian	Some College	$50,000-$74,999	Separated	Christian	Christian	Yes	0-10	Yes	80	100	20	40	70	70	100	100	72.5	1
	31	United States	Black or African American	Some College	$25,000-$49,999	Married	Christian	Other	No	I've always had them	No	0	0	0	0	20	0	0	20	5	0
	57	United Kingdom	White / Caucasian	Some College	$25,000-$49,999	Married	Christian	Spiritual but not Religious	Yes	0-10	Yes	20	50	10	10	10	10	20	0	16.25	0
	50	United States	White / Caucasian	Graduated college	$0-$24,999	Never Married	Other	Spiritual but not Religious	No	25-45	No	0	0	0	0	0	0	0	0	0	0
	47	United States	White / Caucasian	Graduated college	$0-$24,999	Married	Spiritual but not Religious	Christian	No	0-10	Yes	0	0	0	0	0	0	0	20	2.5	0
	59	United States	White / Caucasian	Some College	$0-$24,999	Divorced	Spiritual but not Religious	Spiritual but not Religious	Yes	25-45	Yes	0	0	0	0	10	0	10	0	2.5	0
	46	United States	White / Caucasian	Some College	$0-$24,999	Never Married	Spiritual but not Religious	Spiritual but not Religious	Yes	I've always had them	No	0	90	80	10	0	50	10	0	30	0
	35	United States	White / Caucasian	Finished high school	$25,000-$49,999	Married	Christian	Spiritual but not Religious	No	I've always had them	Yes	0	0	0	0	0	0	20	0	2.5	0
Female	69	United States	White / Caucasian	Graduated college	$25,000-$49,999	Married	Christian	Other	Yes	0-10	No	0	0	0	0	0	0	0	0	0	0
	68	United States	White / Caucasian	Graduated college	$0-$24,999	Divorced	Christian	Spiritual but not Religious	No	0-10	Yes	0	0	70	0	0	0	20	0	11.25	0
	37	United States	White / Caucasian	Some College	$25,000-$49,999	Divorced	Christian	Spiritual but not Religious	Yes	0-10	Yes	10	0	80	0	100	90	30	50	45	1
		None of the above	Asian / Pacific Islander	Some College	$50,000-$74,999	Never Married	Other	Spiritual but not Religious	Yes	I've always had them	Yes	10	10	40	10	100	10	50	100	41.25	1
	36	United States	White / Caucasian	Finished high school	$25,000-$49,999	Never Married	Christian	Spiritual but not Religious	Yes	I've always had them	Yes	0	0	50	0	70	10	0	0	16.25	0
Female	64	United States	White / Caucasian	Graduated college	$25,000-$49,999	Married	Christian	Spiritual but not Religious	No	I've always had them	No	10	0	0	0	20	20	30	0	10	0
	25	Canada	White / Caucasian	Some College	$0-$24,999	Never Married	Atheist	Spiritual but not Religious	No	11-16	No	20	60	90	100	100	100	80	90	80	1
	73	United Kingdom	White / Caucasian	Graduated college	$25,000-$49,999	Married	Christian	Spiritual but not Religious	No	46-60	No	0	0	0	0	0	0	0	0	0	0
	58	United States	White / Caucasian	Some College	$25,000-$49,999	Married	Christian	Christian	No	11-16	No	0	0	0	0	0	0	0	0	0	0
Female	26	Canada	Asian / Pacific Islander	Some College	$25,000-$49,999	Never Married	Christian	Spiritual but not Religious	No	11-16	No	0	0	0	0	0	0	0	0	0	0
Male	82	United States	White / Caucasian	Completed graduate school	$50,000-$74,999	Married	Christian	Spiritual but not Religious	No	25-45	No	0	0	0	0	0	0	0	0	0	0
	59	New Zealand	White / Caucasian	Finished high school	$50,000-$74,999	Separated	Christian	Spiritual but not Religious	Yes	11-16	No	0	0	10	0	30	0	0	0	5	0
	48	United Kingdom	White / Caucasian	Grade school education	$50,000-$74,999	Divorced	Spiritual but not Religious	Spiritual but not Religious	Yes	11-16	Yes	30	0	60	0	0	0	20	0	13.75	0
	31	United States	White / Caucasian	Some College	$25,000-$49,999	Married	Christian	Spiritual but not Religious	No	16-24	No	0	0	0	0	0	10	0	0	1.25	0
	19	None of the above	Asian / Pacific Islander	Grade school education	$0-$24,999	Never Married	Other	Other	No	11-16	Yes	0	10	50	0	90	30	90	100	46.25	1
	48	None of the above	White / Caucasian	Finished high school	$25,000-$49,999	Married	Christian	Other	Yes	0-10	Yes	0	10	0	70	60	10	0	70	27.5	0
	71	Brazil	White / Caucasian	Graduated college	$50,000-$74,999	Divorced	Christian	Other	No	0-10	Yes	10	0	10	0	10	0	0	0	3.75	0
		United States	Hispanic	Some College	$50,000-$74,999	Married	Christian	Spiritual but not Religious	Yes	I've always had them	Yes	0	0	50	0	70	60	50	0	28.75	0
	26	India	Asian / Pacific Islander	Graduated college	$0-$24,999	Never Married	Other	Spiritual but not Religious	No	0-10	No	0	0	0	0	80	70	0	40	23.75	0
	57	United States	White / Caucasian	Completed graduate school	$50,000-$74,999	Divorced	Christian	Christian	Yes	0-10	Yes	0	0	0	0	0	0	0	0	0	0
	40	Spain	White / Caucasian	Graduated college	$50,000-$74,999	Married	Christian	Spiritual but not Religious	No	25-45	Yes	0	0	0	0	0	0	20	10	3.75	0
	24	None of the above	White / Caucasian	Grade school education	$0-$24,999	Never Married	Spiritual but not Religious	Other	No	0-10	Yes	10	0	30	0	30	0	0	0	8.75	0
	66	United States	White / Caucasian	Completed graduate school	$0-$24,999	Divorced	Christian	Spiritual but not Religious	Yes	11-16	Yes	0	0	10	0	10	0	0	10	3.75	0
	42	None of the above	Hispanic	Some College	$50,000-$74,999	Married	Christian	Christian	No	0-10	No	90	0	60	0	0	0	0	0	18.75	0
	34	United States	Black or African American	Finished high school	$25,000-$49,999	Married	Christian	Spiritual but not Religious	No	I've always had them	Yes	0	0	0	0	0	0	0	100	12.5	0
		None of the above	Hispanic	Completed graduate school	$25,000-$49,999	Divorced	Other	Spiritual but not Religious	No	25-45	Yes	20	0	10	0	100	100	100	80	51.25	1
	75	United States	White / Caucasian	Completed graduate school	$0-$24,999	Divorced	Spiritual but not Religious	Other	No	16-24	Yes	20	20	70	0	0	30	70	0	26.25	0
	57	United States	White / Caucasian	Completed graduate school	$0-$24,999	Never Married	Spiritual but not Religious	Other	No	I've always had them	Yes	10	0	0	0	0	0	0	0	1.25	0
	60	United States	White / Caucasian	Some College	$25,000-$49,999		Other	Christian	No		No	10	10	80	0	70	80	90	100	55	1
	37	Canada	White / Caucasian	Grade school education	$0-$24,999	Never Married	Christian	Spiritual but not Religious	No	I've always had them	No	0	0	0	0	0	0	0	0	0	0
Female		United States	Black or African American	Completed graduate school	$25,000-$49,999	Never Married	Christian	Other	No	25-45	No	0	0	0	0	30	20	20	20	11.25	0
	67	United States	White / Caucasian	Graduated college	$25,000-$49,999	Married	Christian	Other	No	16-24	No	0	0	0	0	0	0	0	0	0	0
	49	United States	White / Caucasian	Some College	$50,000-$74,999	Divorced	Christian	Spiritual but not Religious	Yes	0-10	Yes	0	0	0	0	0	0	0	0	0	0
	32	None of the above	White / Caucasian	Completed graduate school	$0-$24,999	Never Married	Christian	Spiritual but not Religious	No		No	0	0	50	0	80	50	50	0	28.75	0
	26	United States	White / Caucasian	Grade school education	$0-$24,999	Never Married	Christian	Christian	No	0-10	No	50	50	50	50	50	50	50	50	50	1
	58	United States	White / Caucasian	Graduated college	$25,000-$49,999	Divorced	Christian	Christian	No	I've always had them	No	0	0	0	0	0	0	0	0	0	0
		None of the above	White / Caucasian	Graduated college	$50,000-$74,999	Divorced	Other	Spiritual but not Religious	Yes	0-10	No	50	20	30	10	60	30	20	20	30	0
	45	United States	White / Caucasian	Completed graduate school	$50,000-$74,999	Married	Christian	Other	Yes	0-10	Yes	0	0	0	0	0	0	0	0	0	0
	62	United States	White / Caucasian	Some College	$25,000-$49,999	Divorced	Other	Christian	No	46-60	Yes	0	20	0	0	0	0	20	100	17.5	0
Female	77	United States	White / Caucasian	Graduated college	$25,000-$49,999	Divorced	Christian	Spiritual but not Religious	No	25-45	No	0	0	0	0	0	0	0	20	2.5	0
	37	United States	White / Caucasian	Some College	$25,000-$49,999	Married	Spiritual but not Religious	Other	Yes	I've always had them	Yes	70	10	0	0	70	0	40	80	33.75	1
	62	United States	White / Caucasian	Completed graduate school	$25,000-$49,999	Married	Christian	Spiritual but not Religious	No	0-10	No	0	0	20	0	0	0	0	0	2.5	0
	53	United States		Completed graduate school	$25,000-$49,999	Divorced	Spiritual but not Religious	Spiritual but not Religious	No	I've always had them	Yes	0	0	0	0	0	0	0	0	0	0
	71	United States	White / Caucasian	Some College	$50,000-$74,999	Married	Christian	Other	Yes	0-10	Yes	0	0	0	0	0	0	0	0	0	0
	82	United States	White / Caucasian	Graduated college	$25,000-$49,999	Widowed	Christian	Spiritual but not Religious	Yes	0-10	Yes	0	0	40	10	0	0	10	0	7.5	0
	45	None of the above	White / Caucasian	Finished high school	$50,000-$74,999	Married	Atheist	Spiritual but not Religious	No	0-10	Yes	0	0	0	0	0	0	0	0	0	0
	77	United States	White / Caucasian	Some College	$50,000-$74,999	Married	Christian	Spiritual but not Religious	No	I do not have any ability	No	0	0	0	0	0	0	0	0	0	0
	49	United States	White / Caucasian	Graduated college	$50,000-$74,999	Never Married	Christian	Christian	Yes	I've always had them	Yes	100	100	100	100	100	100	100	100	100	1
	41	United States	White / Caucasian	Some College	$0-$24,999	Never Married	Christian	Spiritual but not Religious	No	11-16	Yes	10	0	0	0	10	10	20	0	6.25	0
	44	United States	White / Caucasian	Completed graduate school	$25,000-$49,999	Never Married	Christian	Spiritual but not Religious	No	0-10	Yes	10	0	0	0	0	0	0	0	1.25	0
	31	Russia	White / Caucasian	Graduated college	$25,000-$49,999	Never Married	Spiritual but not Religious	Spiritual but not Religious	No	16-24	No	0	0	0	0	10	0	0	0	1.25	0
Male	64	United States	White / Caucasian	Graduated college	$50,000-$74,999	Married	Christian	Spiritual but not Religious	Yes	46-60	No	0	0	10	0	50	10	0	0	8.75	0
	46	United States	Black or African American	Graduated college	$25,000-$49,999	Married	Christian	Spiritual but not Religious	No	25-45	Yes	0	0	0	0	0	0	0	0	0	0
	32	United States	White / Caucasian	Graduated college	$25,000-$49,999	Never Married	Christian	Other	No	0-10	Yes	10	0	0	0	30	0	40	0	10	0
	30	United States	White / Caucasian	Some College	$0-$24,999	Never Married	Christian	Other	No	0-10		40	100	0	0	0	70	60	100	46.25	1
Male	60	United States	White / Caucasian	Some College	$25,000-$49,999	Married	Christian	Christian	No	0-10	Yes	0	0	0	0	0	90	0	0	11.25	0
	62	United States	White / Caucasian	Some College	$0-$24,999	Divorced	Christian	Spiritual but not Religious	Yes	0-10	Yes	0	0	20	0	10	0	0	0	3.75	0
Male	83	United States	White / Caucasian	Graduated college	$50,000-$74,999	Married	Christian	Spiritual but not Religious	No	I do not have any ability	No	0	0	0	0	0	0	0	0	0	0
	60	Canada	White / Caucasian	Completed graduate school	$50,000-$74,999	Widowed	Christian	Spiritual but not Religious	Yes	I've always had them	Yes	0	0	30	0	100	0	0	0	16.25	0
Female	51	United States	White / Caucasian	Graduated college	$25,000-$49,999	Never Married	Christian	Other	No	0-10	No	20	0	0	20	90	30	100	0	32.5	1
	65	United States	White / Caucasian	Completed graduate school	$25,000-$49,999	Separated	Other	Other	No	16-24	No	10	0	0	0	0	0	10	0	2.5	0
		United States	White / Caucasian	Graduated college	$0-$24,999		Christian	Other	No	0-10	Yes	20	0	0	10	60	20	80	60	31.25	1
Male	49	United States	Hispanic	Grade school education	$0-$24,999	Never Married	Christian	Atheist	No	I do not have any ability	No	0	0	0	0	30	0	10	10	6.25	0
	68	Germany	White / Caucasian	Graduated college	$25,000-$49,999	Widowed	Other	Spiritual but not Religious	No	I've always had them	Yes	0	0	0	0	0	0	0	0	0	0
	69	United States	White / Caucasian	Completed graduate school	$50,000-$74,999	Married	Christian	Other	No	16-24	No	0	0	10	0	0	0	10	0	2.5	0
	44	None of the above	White / Caucasian	Finished high school	$25,000-$49,999	Never Married	Christian	Christian	Yes	0-10	Yes	100	0	0	0	100	0	80	0	35	1
	26	None of the above	White / Caucasian	Graduated college	$0-$24,999	Never Married	Atheist	Spiritual but not Religious	Yes	11-16	Yes	0	0	10	40	0	30	60	50	23.75	0
	40	United States	White / Caucasian	Completed graduate school	$50,000-$74,999	Married	Christian	Spiritual but not Religious	Yes	0-10	Yes	10	0	10	0	70	10	50	0	18.75	0
	54	United States	White / Caucasian	Completed graduate school	$0-$24,999	Separated	Christian	Spiritual but not Religious	Yes	I've always had them	Yes	10	20	30	0	0	0	0	0	7.5	0
	43	Canada	White / Caucasian	Finished high school	$25,000-$49,999	Married	Spiritual but not Religious	Spiritual but not Religious	Yes	0-10	Yes	50	40	60	30	80	70	30	70	53.75	1
	47	United States	White / Caucasian	Graduated college	$50,000-$74,999	Never Married	Christian	Spiritual but not Religious	No	I've always had them	Yes	0	0	0	0	0	10	20	0	3.75	0
Female	56	Australia	White / Caucasian	Completed graduate school	$25,000-$49,999	Married	Christian	Spiritual but not Religious	Yes	0-10	No	0	0	0	0	50	0	30	30	13.75	0
	41	None of the above	Asian / Pacific Islander	Graduated college	$25,000-$49,999	Never Married	Other	Spiritual but not Religious	No	0-10	Yes	0	0	50	0	0	40	50	60	25	0
	54	United Kingdom	White / Caucasian	Completed graduate school	$50,000-$74,999	Never Married	Christian	Spiritual but not Religious	No	11-16	No	0	0	20	0	10	10	20	10	8.75	0
		United States	White / Caucasian	Some College	$25,000-$49,999	Widowed	Christian	Spiritual but not Religious	Yes	0-10	Yes	10	0	30	0	0	0	60	20	15	0
Male	71	India	Asian / Pacific Islander	Completed graduate school	$0-$24,999	Married	Other	Other	No	46-60	No	10	10	0	20	40	20	20	30	18.75	0
	63	United States	White / Caucasian	Some College	$0-$24,999	Never Married	Christian	Spiritual but not Religious	No	16-24	No	0	10	0	0	40	0	20	0	8.75	0
	35	Brazil	White / Caucasian	Completed graduate school	$50,000-$74,999	Never Married	Christian	Spiritual but not Religious	Yes	11-16	Yes	40	70	80	0	0	60	90	90	53.75	1
	48	United States	White / Caucasian	Some College	$50,000-$74,999	Never Married	Christian	Other	Yes	I've always had them	Yes	0	0	0	10	0	0	10	0	2.5	0
	19	India	Asian / Pacific Islander	Finished high school	$0-$24,999	Never Married	Other	Spiritual but not Religious	Yes	0-10	No	30	0	30	40	50	20	60	40	33.75	1
		United States	White / Caucasian	Some College	$0-$24,999	Separated	Christian	Spiritual but not Religious	No	16-24	Yes	10	0	10	0	20	10	30	10	11.25	0
	86	United States	White / Caucasian	Completed graduate school	$50,000-$74,999	Divorced	Christian	Spiritual but not Religious	No	46-60	No	40	40	70	10	20	30	60	60	41.25	1
	23	None of the above	Asian / Pacific Islander	Some College	$50,000-$74,999	Never Married	Other	Other	No	0-10	Yes	40	20	30	10	10	10	30	50	25	0
	40	Australia	White / Caucasian	Graduated college	$25,000-$49,999	Never Married	Christian	Spiritual but not Religious	No	I've always had them	Yes	60	20	30	0	30	50	10	10	26.25	0
	48	Canada	White / Caucasian	Graduated college	$25,000-$49,999	Never Married	Christian	Spiritual but not Religious	Yes	I've always had them	Yes	10	0	20	0	70	0	20	0	15	0
	74	Canada	White / Caucasian	Some College	$25,000-$49,999	Married	Christian	Other	No	I've always had them	No	10	0	30	0	50	50	0	0	17.5	0
Female	54	United States	American Indian or Alaskan Native	Some College	$50,000-$74,999	Divorced	Christian	Spiritual but not Religious	Yes	0-10	No	10	0	0	0	0	0	50	40	12.5	0
	53	United States	White / Caucasian	Finished high school	$0-$24,999	Divorced	Other	Spiritual but not Religious	No	I've always had them	Yes	0	0	0	0	0	0	0	0	0	0
	58	Canada	White / Caucasian	Some College	$25,000-$49,999	Never Married	Spiritual but not Religious	Spiritual but not Religious	No	11-16	No	0	10	10	0	0	20	20	0	7.5	0
	49	Canada	White / Caucasian	Graduated college	$50,000-$74,999	Married	Spiritual but not Religious	Spiritual but not Religious	No	0-10	Yes	0	0	0	0	20	0	0	0	2.5	0
	63	United States	White / Caucasian	Completed graduate school	$0-$24,999		Spiritual but not Religious	Other	Yes	0-10	Yes	10	0	10	0	0	0	0	0	2.5	0
	25	United States	White / Caucasian	Finished high school	$0-$24,999	Never Married	Christian	Spiritual but not Religious	Yes	I've always had them	Yes	20	0	80	0	90	90	80	0	45	1
	65	United States	White / Caucasian	Completed graduate school	$50,000-$74,999	Married	Christian	Spiritual but not Religious	No	11-16	No	0	0	0	0	0	0	0	0	0	0
	57	None of the above	White / Caucasian	Graduated college	$25,000-$49,999	Widowed	Christian	Spiritual but not Religious	Yes	0-10	Yes	70	20	90	10	60	40	40	80	51.25	1
	73	United States	White / Caucasian	Some College	$25,000-$49,999	Divorced	Christian	Spiritual but not Religious	No	25-45	Yes	0	0	0	0	0	0	0	0	0	0
	30	United States	White / Caucasian	Completed graduate school	$25,000-$49,999	Never Married	Christian	Spiritual but not Religious	No	25-45	No	0	0	10	0	10	10	0	10	5	0
	65	United States	White / Caucasian	Some College	$50,000-$74,999	Married	Christian	Spiritual but not Religious	Yes	0-10	Yes	10	0	0	0	0	10	0	70	11.25	0
	60	United States	White / Caucasian	Completed graduate school	$0-$24,999	Never Married	Christian	Other	No	I've always had them	Yes	0	0	0	0	0	0	0	0	0	0
	65	United States	White / Caucasian	Completed graduate school	$25,000-$49,999	Divorced	Christian	Spiritual but not Religious	No	I've always had them	No	20	0	0	0	0	0	10	0	3.75	0
	48	None of the above	White / Caucasian	Completed graduate school	$25,000-$49,999	Married	Other	Spiritual but not Religious	No	25-45	No	10	0	10	60	100	90	80	30	47.5	1
	60	None of the above	White / Caucasian	Graduated college	$0-$24,999	Never Married	Christian	Christian	No	0-10	No	0	0	0	10	0	0	0	0	1.25	0
	49	United Kingdom	White / Caucasian	Graduated college	$0-$24,999	Never Married	Christian	Spiritual but not Religious	No	11-16	No	0	0	0	0	20	30	40	10	12.5	0
	72	United Kingdom	White / Caucasian	Completed graduate school	$50,000-$74,999	Divorced	Christian	Spiritual but not Religious	Yes	0-10	No	0	0	0	0	0	0	0	0	0	0
Female		United States	White / Caucasian	Some College	$50,000-$74,999	Divorced	Christian	Christian	No	0-10	No	30	10	0	10	20	10	20	0	12.5	0
	33	United States	White / Caucasian	Graduated college	$0-$24,999	Never Married	Other	Spiritual but not Religious	Yes	25-45	Yes	0	0	70	20	40	0	0	70	25	0
	24	Germany	White / Caucasian	Grade school education	$0-$24,999	Never Married	Christian	Other	No	I do not have any ability	No	0	0	40	0	40	40	10	0	16.25	0
Female	50	United States	White / Caucasian	Completed graduate school	$0-$24,999	Never Married	Christian	Other	No		No	0	0	0	0	0	0	0	0	0	0
	71	United States	White / Caucasian	Graduated college	$25,000-$49,999	Divorced	Christian	Spiritual but not Religious	Yes	25-45	Yes	10	10	20	20	0	0	30	10	12.5	0
	46	United States	White / Caucasian	Completed graduate school	$25,000-$49,999	Never Married	Other	Other	Yes	0-10	Yes	0	0	0	0	0	0	0	0	0	0
Male	27	Mexico	Hispanic	Graduated college	$0-$24,999	Never Married	Christian	Spiritual but not Religious	No	25-45	No	0	0	0	0	0	80	50	0	16.25	0
	27	Canada	White / Caucasian	Graduated college	$0-$24,999	Never Married	Christian	Spiritual but not Religious	Yes	0-10	Yes	10	10	10	0	0	0	60	70	20	0
	37	None of the above	White / Caucasian	Graduated college	$0-$24,999	Never Married	Christian	Spiritual but not Religious	No	25-45	No	10	0	20	0	20	10	30	30	15	0
	68	United States	White / Caucasian	Completed graduate school	$50,000-$74,999	Divorced	Christian	Other	Yes	0-10	Yes	10	0	70	0	70	80	70	70	46.25	1
Female	76	United States	White / Caucasian	Graduated college	$25,000-$49,999	Divorced	Christian	Spiritual but not Religious	No	I do not have any ability	No	10	0	0	0	0	0	0	0	1.25	0
	18	United States	White / Caucasian	Grade school education	$25,000-$49,999	Never Married	Christian	Spiritual but not Religious	No	11-16	Yes	0	30	70	50	0	80	60	50	42.5	1
Female	24	None of the above	Asian / Pacific Islander	Graduated college	$25,000-$49,999	Never Married	Other	Spiritual but not Religious	Yes	I've always had them	No	10	0	30	10	20	0	80	40	23.75	0
		United States	White / Caucasian	Graduated college	$0-$24,999	Never Married	Christian	Other	No	0-10	Yes	40	20	70	0	70	70	70	50	48.75	1
	82	United States	White / Caucasian	Completed graduate school	$25,000-$49,999	Never Married	Christian	Other	No	11-16	No	0	10	0	0	0	0	0	0	1.25	0
Male	45	None of the above	Black or African American	Graduated college	$50,000-$74,999	Never Married	Christian	Spiritual but not Religious	No	11-16	No	0	0	20	0	10	0	20	20	8.75	0
	21	None of the above	White / Caucasian	Some College	$25,000-$49,999	Never Married	Christian	Other	No	11-16	No	0	0	0	0	40	60	10	10	15	0
	48	United States	White / Caucasian	Completed graduate school	$50,000-$74,999	Divorced		Spiritual but not Religious	Yes	11-16	Yes	0	0	20	0	40	70	60	100	36.25	1
		United States	White / Caucasian	Finished high school	$50,000-$74,999	Never Married	Other	Spiritual but not Religious	No	I've always had them	No	10	0	10	0	10	0	0	0	3.75	0
Male	88	United States	White / Caucasian	Completed graduate school	$0-$24,999	Widowed	Christian	Spiritual but not Religious	Yes	0-10	No	20	60	60	10	60	60	30	60	45	1
	62	United States	White / Caucasian	Graduated college	$0-$24,999	Married	Other	Spiritual but not Religious	Yes	16-24	Yes	0	0	20	0	0	0	0	0	2.5	0
	84	United States	White / Caucasian	Completed graduate school	$50,000-$74,999	Never Married	Christian	Other	No	I've always had them	No	0	0	0	0	0	10	0	0	1.25	0
		None of the above	White / Caucasian	Graduated college	$0-$24,999	Never Married	Christian	Other	No	11-16	No	10	0	0	0	60	10	20	0	12.5	0
	61	United States	White / Caucasian	Completed graduate school	$0-$24,999	Divorced	Christian	Other	No	I've always had them	No	10	0	0	0	0	10	0	50	8.75	0
	30	Canada	White / Caucasian	Finished high school	$0-$24,999	Never Married	Atheist	Atheist	No	11-16	No	80	50	100	10	0	40	30	90	50	1
	59	United States	White / Caucasian	Finished high school	$25,000-$49,999	Never Married	Christian	Other	No	I've always had them	Yes	60	0	50	0	50	70	50	0	35	1
	37	None of the above	White / Caucasian	Grade school education	$0-$24,999	Never Married	Christian	Spiritual but not Religious	Yes	16-24	No	0	0	0	0	30	0	50	0	10	0
	17	United States	Black or African American	Grade school education	$25,000-$49,999	Never Married	Christian	Christian	No	11-16	No	20	0	30	0	20	0	0	0	8.75	0
	61	United States	White / Caucasian		$50,000-$74,999	Married	Christian	Spiritual but not Religious	Yes	I've always had them	Yes	0	30	0	0	0	0	0	0	3.75	0
Male	86	United States	White / Caucasian	Completed graduate school	$25,000-$49,999	Widowed	Christian	Spiritual but not Religious	No	I do not have any ability	No	0	0	0	0	10	0	0	0	1.25	0
	24	Australia	White / Caucasian	Completed graduate school	$25,000-$49,999	Never Married	Christian	Other	No	I've always had them	Yes	0	10	10	0	0	0	50	0	8.75	0
	50	United States	White / Caucasian	Finished high school	$0-$24,999	Divorced	Other		Yes	25-45	Yes	0	0	0	0	0	0	0	100	12.5	0
		United States	White / Caucasian	Finished high school	$50,000-$74,999	Married	Other	Spiritual but not Religious	No	25-45	No	0	0	0	0	0	0	0	0	0	0
	67	None of the above	White / Caucasian	Some College	$0-$24,999	Divorced	Christian	Other	No	46-60	Yes	0	0	10	0	0	0	0	0	1.25	0
Female	46	Canada	White / Caucasian	Finished high school	$0-$24,999	Never Married	Other	Other	No	I do not have any ability	No	0	0	0	0	0	0	0	0	0	0
	54	None of the above	White / Caucasian	Graduated college	$0-$24,999	Married	Christian	Other	Yes	I've always had them	No	0	0	40	0	90	0	40	0	21.25	0
		United States	White / Caucasian	Completed graduate school	$25,000-$49,999	Divorced	Other	Spiritual but not Religious	No	25-45	No	10	0	100	0	0	0	20	100	28.75	0
	64	United States	White / Caucasian	Some College	$25,000-$49,999	Married	Other	Spiritual but not Religious	Yes	0-10	Yes	0	0	0	0	0	0	0	0	0	0
	26	None of the above	Asian / Pacific Islander	Graduated college	$0-$24,999	Never Married	Christian	Other	No	0-10	Yes	0	0	0	0	0	30	50	70	18.75	0
	35	United States	White / Caucasian	Graduated college	$50,000-$74,999	Married	Christian	Spiritual but not Religious	Yes	25-45	No	0	0	10	10	20	20	40	50	18.75	0
	62	United States	White / Caucasian	Some College	$25,000-$49,999	Married	Christian	Christian	Yes	0-10	Yes	0	20	0	0	0	0	0	0	2.5	0
	28	United States	White / Caucasian	Some College	$25,000-$49,999	Never Married	Other	Other	No	0-10	Yes	0	20	0	0	10	0	30	0	7.5	0
Male	40	France	White / Caucasian	Some College	$50,000-$74,999	Married	Christian	Atheist	No	0-10	No	0	0	0	0	0	0	0	0	0	0
	32	United States	White / Caucasian	Some College	$0-$24,999	Never Married	Christian	Spiritual but not Religious	No	0-10	Yes	50	50	90	50	50	90	70	70	65	1
	29	None of the above	Asian / Pacific Islander	Completed graduate school	$0-$24,999	Married	Other	Other	No	16-24	Yes	0	40	0	0	0	0	50	100	23.75	0
	34	United States	White / Caucasian	Some College	$25,000-$49,999	Married	Christian	Christian	Yes	I've always had them	No	0	0	0	0	0	0	0	0	0	0
Female	43	United States	White / Caucasian	Some College	$50,000-$74,999	Married	Christian	Christian	No	I've always had them	No	10	10	0	0	10	10	0	0	5	0
	29	United States	White / Caucasian	Graduated college	$0-$24,999	Never Married	Spiritual but not Religious	Spiritual but not Religious	No	0-10	No	0	40	60	0	0	0	0	0	12.5	0
	87	United States	White / Caucasian	Some College	$25,000-$49,999	Widowed	Christian	Other	No	46-60	Yes	0	20	20	0	0	10	40	10	12.5	0
	62	United States	American Indian or Alaskan Native	Graduated college	$0-$24,999	Never Married	Other	Spiritual but not Religious	Yes	0-10	Yes	10	0	30	0	0	0	0	10	6.25	0
	47	United States	White / Caucasian	Completed graduate school	$50,000-$74,999	Married	Other	Christian	No	11-16	Yes	10	20	0	0	80	0	0	0	13.75	0
	63	None of the above	White / Caucasian	Graduated college	$50,000-$74,999	Married	Other	Spiritual but not Religious	No	25-45	No	0	0	0	0	0	0	0	0	0	0
	31	None of the above	White / Caucasian	Some College	$25,000-$49,999	Never Married	Christian	Other	Yes	16-24	No	10	10	70	0	100	10	100	60	45	1
Female		United States	Hispanic	Some College	$50,000-$74,999	Never Married	Christian	Christian	No	I do not have any ability	No	0	0	0	0	0	0	10	0	1.25	0
	57	None of the above	White / Caucasian	Graduated college	$50,000-$74,999	Married	Christian	Christian	No	I've always had them	No	0	0	0	0	0	0	0	0	0	0
		United States	White / Caucasian	Finished high school	$0-$24,999	Divorced	Christian	Christian	Yes	I've always had them	No	0	0	0	0	0	0	0	0	0	0
		United States	White / Caucasian	Some College	$25,000-$49,999	Married	Spiritual but not Religious	Spiritual but not Religious	Yes	I've always had them	Yes	0	0	0	0	0	0	0	0	0	0
Male	39	India	Asian / Pacific Islander	Graduated college	$25,000-$49,999	Married	Christian	Christian	No	16-24	No	0	0	20	30	80	50	30	80	36.25	1
Female	46	United States	White / Caucasian	Completed graduate school	$50,000-$74,999	Divorced	Other	Spiritual but not Religious	No	25-45	No	0	0	0	0	0	0	0	0	0	0
	53	United Kingdom	White / Caucasian	Graduated college	$0-$24,999	Married	Christian	Other	Yes	0-10	Yes	70	20	40	40	20	50	30	30	37.5	1
	53	United States	White / Caucasian	Some College	$25,000-$49,999	Divorced	Spiritual but not Religious	Spiritual but not Religious	Yes	I've always had them	Yes	40	20	90	90	90	80	60	40	63.75	1
	59	United Kingdom	White / Caucasian	Graduated college	$25,000-$49,999	Never Married	Christian	Other	No	25-45	Yes	0	10	0	10	80	0	0	10	13.75	0
	34	United States	White / Caucasian	Finished high school	$25,000-$49,999	Married	Christian	Christian	Yes	I've always had them	Yes	0	0	10	0	50	0	0	0	7.5	0
	29	United States	White / Caucasian	Finished high school	$0-$24,999	Never Married	Christian	Other	No	25-45	No	10	0	80	0	100	10	100	0	37.5	1
	30	United Kingdom	White / Caucasian	Some College	$50,000-$74,999	Never Married	Atheist	Atheist	No	11-16	No	0	0	90	0	0	0	0	10	12.5	0
	27	United States	White / Caucasian	Some College	$25,000-$49,999	Divorced	Christian	Other	Yes	16-24	Yes	30	0	50	50	60	60	60	10	40	1
	71	United States	White / Caucasian	Completed graduate school	$25,000-$49,999	Divorced	Christian	Other	Yes	0-10		10	10	20	0	0	10	20	20	11.25	0
	37	Canada	White / Caucasian	Finished high school	$50,000-$74,999	Separated	Other	Spiritual but not Religious	Yes	I've always had them	Yes	70	70	50	30	20	30	70	50	48.75	1
	32	None of the above	White / Caucasian	Completed graduate school	$25,000-$49,999	Married	Christian	Spiritual but not Religious	No	I've always had them	Yes	0	0	0	0	30	40	10	40	15	0
	70	Germany	White / Caucasian	Completed graduate school	$50,000-$74,999	Married	Christian	Spiritual but not Religious	No	I've always had them	Yes	0	0	30	0	40	0	0	0	8.75	0
	68	United Kingdom	White / Caucasian	Completed graduate school	$0-$24,999	Separated	Christian	Other	No	I've always had them	Yes	0	0	0	0	10	0	0	0	1.25	0
		Canada	White / Caucasian	Finished high school	$50,000-$74,999	Married	Spiritual but not Religious	Spiritual but not Religious	Yes	I've always had them	Yes	0	30	20	0	10	10	10	40	15	0
	41	United Kingdom	White / Caucasian	Graduated college	$25,000-$49,999	Divorced	Other	Other	No	25-45	Yes	0	0	0	0	10	10	0	0	2.5	0
	77	United States	White / Caucasian	Some College	$50,000-$74,999	Divorced	Christian	Other	Yes	0-10	Yes	0	90	50	0	0	0	0	100	30	0
	77	United States	White / Caucasian	Completed graduate school	$50,000-$74,999	Widowed	Christian	Spiritual but not Religious	No	25-45	No	0	0	10	0	0	0	0	0	1.25	0
	68	United States	White / Caucasian	Completed graduate school	$25,000-$49,999	Married	Christian	Spiritual but not Religious	No	0-10	Yes	10	0	20	0	20	0	10	0	7.5	0
	75	None of the above	Hispanic	Completed graduate school	$50,000-$74,999	Married	Christian	Other	No	16-24	No	50	0	60	0	0	30	30	0	21.25	0
	61	United States	White / Caucasian	Finished high school	$25,000-$49,999	Widowed	Other	Other	Yes	25-45	No	0	30	0	0	60	20	0	0	13.75	0
	82	United States	White / Caucasian	Graduated college	$25,000-$49,999	Divorced	Christian	Spiritual but not Religious	No	0-10	Yes	0	0	0	0	0	0	0	10	1.25	0
	33	United States	White / Caucasian	Some College	$25,000-$49,999	Divorced	Christian	Spiritual but not Religious	Yes	0-10	Yes	0	0	0	0	0	0	0	0	0	0
Male	69	None of the above	White / Caucasian	Completed graduate school	$50,000-$74,999	Divorced	Other	Other	No	I do not have any ability	No	10	10	0	10	10	0	10	0	6.25	0
Female	62	United States	White / Caucasian	Graduated college	$0-$24,999	Widowed	Other	Spiritual but not Religious	No	0-10	No	80	40	80	0	0	70	70	0	42.5	1
	66	New Zealand	White / Caucasian	Graduated college	$50,000-$74,999	Married	Christian	Other	No	11-16	No	0	0	0	0	0	0	10	0	1.25	0
	27	United States	White / Caucasian	Some College	$0-$24,999	Divorced	Christian	Other	No	16-24	No	0	0	0	0	0	0	20	0	2.5	0
	29	United States	Asian / Pacific Islander	Some College	$0-$24,999	Divorced	Atheist	Spiritual but not Religious	No	I've always had them	Yes	100	70	90	90	100	100	100	50	87.5	1
	20	United States		Completed graduate school	$25,000-$49,999	Never Married	Spiritual but not Religious	Other	Yes	0-10	Yes	0	10	20	0	40	40	10	10	16.25	0
	67	United Kingdom	White / Caucasian	Completed graduate school	$25,000-$49,999	Married	Christian	Spiritual but not Religious	Yes	25-45	No	0	0	0	0	40	0	40	0	10	0
	27	United States	Asian / Pacific Islander	Some College	$0-$24,999	Never Married	Other	Spiritual but not Religious	No	0-10	Yes	50	0	80	0	100	50	60	20	45	1
	77	United States	White / Caucasian	Completed graduate school	$50,000-$74,999	Divorced	Other	Spiritual but not Religious	No	16-24	Yes	0	0	0	0	0	0	0	0	0	0
	59	None of the above	White / Caucasian	Some College	$50,000-$74,999	Married	Christian	Christian	Yes	0-10	Yes	0	0	20	0	40	40	40	70	26.25	0
Female	54	United Kingdom	White / Caucasian	Finished high school	$50,000-$74,999	Divorced	Christian	Spiritual but not Religious	No	46-60	No	0	0	0	0	0	0	0	0	0	0
	68	United States	White / Caucasian	Completed graduate school	$25,000-$49,999	Never Married	Christian	Spiritual but not Religious	No	I've always had them	Yes	0	0	0	0	0	0	0	0	0	0
	68	United States	White / Caucasian	Graduated college	$25,000-$49,999	Divorced	Christian	Christian	No	16-24	No	10	0	0	0	0	0	0	0	1.25	0
	65	United States	White / Caucasian	Graduated college	$25,000-$49,999	Never Married	Atheist	Other	No	16-24	No	0	0	0	0	30	20	20	0	8.75	0
Male	55	United States	White / Caucasian	Some College	$50,000-$74,999	Widowed	Christian	Other	No	I do not have any ability	No	10	10	10	10	10	10	10	10	10	0
Female		United States	White / Caucasian	Completed graduate school	$25,000-$49,999	Divorced	Christian	Christian	Yes	0-10	No	20	0	0	0	20	20	0	0	7.5	0
	57	United States	White / Caucasian	Some College	$25,000-$49,999	Divorced	Christian	Spiritual but not Religious	Yes	0-10	Yes	0	0	0	0	10	0	0	0	1.25	0
	20	India	Asian / Pacific Islander	Some College	$0-$24,999	Never Married	Other	Atheist	No	I've always had them	Yes	0	0	0	0	0	50	70	40	20	0
	69	United States	White / Caucasian	Some College	$50,000-$74,999	Married	Christian	Spiritual but not Religious	Yes	25-45	Yes	0	0	30	10	20	10	0	20	11.25	0
	63	United States	White / Caucasian	Some College	$0-$24,999	Divorced	Other	Spiritual but not Religious	No	11-16	Yes	0	50	20	0	0	10	0	0	10	0
	60	United States	White / Caucasian	Graduated college	$25,000-$49,999	Divorced	Other	Christian	Yes	11-16	Yes	0	0	20	0	10	0	10	0	5	0
	53	France	White / Caucasian	Graduated college	$25,000-$49,999	Married	Other	Spiritual but not Religious	Yes	16-24	Yes	20	0	0	0	100	10	70	10	26.25	0
Female	75	United States	White / Caucasian	Some College	$0-$24,999	Divorced	Christian	Spiritual but not Religious	No	I've always had them	No	0	0	0	0	0	0	0	0	0	0
	37	United States	White / Caucasian	Completed graduate school	$50,000-$74,999	Married	Spiritual but not Religious	Other	Yes	I've always had them	Yes	0	0	0	0	30	0	0	30	7.5	0
	65	United States	White / Caucasian	Completed graduate school	$25,000-$49,999	Married	Christian	Spiritual but not Religious	Yes	I've always had them	Yes	0	0	10	0	0	0	0	0	1.25	0
		United States	White / Caucasian	Some College	$50,000-$74,999	Divorced	Christian	Spiritual but not Religious	Yes	11-16	Yes	0	0	0	0	0	0	30	50	10	0
	42	United States	Black or African American	Graduated college	$50,000-$74,999	Divorced	Christian	Spiritual but not Religious	Yes	I've always had them	Yes	40	20	30	80	40	60	90	10	46.25	1
	64	Canada	White / Caucasian	Some College	$25,000-$49,999	Divorced	Christian	Spiritual but not Religious	Yes	11-16	No	0	0	10	0	0	0	0	0	1.25	0
	48	United Kingdom	White / Caucasian	Some College	$25,000-$49,999		Other	Spiritual but not Religious	Yes	11-16	No	0	0	0	0	0	20	50	40	13.75	0
Female	49	France	White / Caucasian	Completed graduate school	$50,000-$74,999	Never Married	Christian	Spiritual but not Religious	Yes	11-16	No	10	0	0	0	10	0	0	0	2.5	0
Female		United States	White / Caucasian	Finished high school	$25,000-$49,999	Divorced	Other	Spiritual but not Religious	Yes	I've always had them	No	0	0	0	0	0	0	0	0	0	0
		United States		Some College	$25,000-$49,999	Never Married	Christian	Christian	No	11-16	No	0	0	20	0	100	70	90	0	35	1
	25	United States	White / Caucasian	Some College	$0-$24,999	Never Married	Christian	Spiritual but not Religious	No	0-10	Yes	10	0	0	0	0	0	0	0	1.25	0
	38	None of the above	White / Caucasian	Finished high school	$0-$24,999	Never Married	Spiritual but not Religious	Spiritual but not Religious	No	11-16	No	0	0	0	0	0	0	0	0	0	0
	65	United States	White / Caucasian	Graduated college	$25,000-$49,999	Divorced	Christian	Spiritual but not Religious	No	0-10	No	40	0	30	0	0	30	100	30	28.75	0
	20	New Zealand	White / Caucasian	Finished high school	$0-$24,999	Never Married	Atheist	Other	No	0-10	Yes	0	0	0	0	10	10	10	0	3.75	0
Male	22	United States	White / Caucasian	Grade school education	$50,000-$74,999	Never Married	Christian	Other	No	11-16	No	0	0	0	0	10	0	0	0	1.25	0
	65	United States	White / Caucasian	Completed graduate school	$25,000-$49,999	Divorced	Christian	Other	No	0-10	Yes	20	0	0	0	0	0	0	0	2.5	0
	19	United States	Black or African American	Grade school education	$25,000-$49,999	Never Married	Christian	Other	No	11-16	Yes	0	10	40	0	0	0	0	10	7.5	0
	44	United States	White / Caucasian	Finished high school	$25,000-$49,999	Never Married	Other	Christian	Yes	0-10	Yes	0	20	50	0	60	70	0	70	33.75	1
	29	India	Asian / Pacific Islander	Graduated college	$25,000-$49,999	Never Married	Other	Other	Yes	11-16	Yes	0	0	0	0	90	90	90	70	42.5	1
	24	United States	White / Caucasian	Finished high school	$0-$24,999	Never Married	Spiritual but not Religious	Spiritual but not Religious	Yes	11-16	Yes	10	30	0	0	80	60	70	80	41.25	1
	67	United States	White / Caucasian	Finished high school	$25,000-$49,999	Divorced	Christian	Spiritual but not Religious	Yes	I've always had them	Yes	20	50	70	0	10	50	50	90	42.5	1
		United States	White / Caucasian	Graduated college	$50,000-$74,999	Married	Christian	Other	No	0-10	No	0	0	0	0	0	0	0	0	0	0
Male	41	United States	White / Caucasian	Some College	$25,000-$49,999	Never Married	Atheist	Atheist	No	I do not have any ability	No	10	10	0	20	10	10	20	30	13.75	0
	53	United States	White / Caucasian	Some College	$25,000-$49,999	Never Married	Christian	Other	Yes	0-10	Yes	0	0	0	0	0	0	0	0	0	0
Female	61	United States	White / Caucasian	Completed graduate school	$50,000-$74,999	Divorced	Other	Christian	No	I do not have any ability	No	10	0	10	0	10	20	10	10	8.75	0
		United States	White / Caucasian	Finished high school	$25,000-$49,999	Widowed	Christian	Spiritual but not Religious	Yes	11-16	Yes	0	0	0	0	0	0	0	20	2.5	0
	35	United States	White / Caucasian	Graduated college	$50,000-$74,999	Married	Atheist	Atheist	No	I've always had them	Yes	0	0	0	0	0	0	30	0	3.75	0
	66	United States	White / Caucasian	Some College	$25,000-$49,999	Married	Christian	Christian	No	46-60	No	0	0	0	0	0	0	0	0	0	0
	77	United States	White / Caucasian	Graduated college	$50,000-$74,999	Married	Christian	Spiritual but not Religious	No	11-16	Yes	10	10	50	0	0	0	50	50	21.25	0
Male	56	United Kingdom	White / Caucasian	Completed graduate school	$0-$24,999	Never Married	Christian	Spiritual but not Religious	No	25-45	No	0	0	0	0	10	10	0	10	3.75	0
	34	United States	White / Caucasian	Graduated college	$0-$24,999	Never Married	Spiritual but not Religious	Other	Yes	0-10	Yes	0	30	10	10	20	10	30	10	15	0
Female	80	United States	White / Caucasian	Completed graduate school	$50,000-$74,999	Never Married	Christian	Spiritual but not Religious	No	25-45	No	0	0	0	0	0	0	0	0	0	0
	24	None of the above	White / Caucasian	Graduated college	$0-$24,999	Never Married	Christian	Spiritual but not Religious	No	16-24	Yes	30	80	0	50	90	90	90	60	61.25	1
Female	57	United Kingdom	White / Caucasian	Completed graduate school	$50,000-$74,999	Married	Christian	Christian	No	I've always had them	No	20	50	50	0	0	0	0	0	15	0
	65	United Kingdom	White / Caucasian	Completed graduate school	$0-$24,999	Divorced	Christian	Spiritual but not Religious	No	0-10	Yes	10	10	10	0	0	0	90	10	16.25	0
	37	United States	Hispanic	Finished high school	$25,000-$49,999	Married	Other	Atheist	No	11-16	Yes	0	0	10	0	30	0	0	0	5	0
Female	60	United States	White / Caucasian	Graduated college	$50,000-$74,999	Married	Christian	Spiritual but not Religious	No	0-10	No	0	10	50	0	50	50	60	40	32.5	1
	66	United States	White / Caucasian	Some College	$25,000-$49,999	Never Married	Christian		Yes	11-16	Yes	20	0	40	0	20	0	50	10	17.5	0
Male	44	United States	White / Caucasian	Some College	$50,000-$74,999	Divorced	Christian	Other	No	25-45	No	0	0	0	0	50	0	0	0	6.25	0
	52	Germany	White / Caucasian	Finished high school	$0-$24,999	Never Married	Christian	Other	Yes	I've always had them	Yes	10	0	0	0	20	0	0	0	3.75	0
Female	30	United States	American Indian or Alaskan Native	Some College	$0-$24,999	Married	Other	Other	No	I do not have any ability	No	0	0	0	0	10	0	0	0	1.25	0
	66	United States	White / Caucasian	Graduated college	$25,000-$49,999	Married	Christian	Spiritual but not Religious	No	16-24	No	0	0	0	0	30	0	0	0	3.75	0
		United States	White / Caucasian	Graduated college	$25,000-$49,999	Divorced	Other	Other	No	I've always had them	Yes	0	0	0	0	0	0	0	0	0	0
	30	United States	Hispanic	Finished high school	$25,000-$49,999	Never Married	Christian	Christian	No	11-16	No	0	0	100	0	10	100	100	0	38.75	1
	57		White / Caucasian	Completed graduate school	$0-$24,999	Divorced	Christian	Other	Yes	0-10	Yes	10	0	20	0	70	40	30	30	25	0
	29	India	Asian / Pacific Islander	Graduated college	$50,000-$74,999	Never Married	Other	Spiritual but not Religious	No	11-16	Yes	0	0	0	0	0	0	60	40	12.5	0
Male	50	United States	White / Caucasian	Completed graduate school	$25,000-$49,999	Married	Other	Other	No	I do not have any ability	No	0	10	0	0	0	0	10	0	2.5	0
	20	India	Asian / Pacific Islander	Some College	$25,000-$49,999	Never Married	Other	Other	No	16-24	Yes	0	0	0	0	50	10	0	0	7.5	0
Male	58	None of the above	White / Caucasian	Completed graduate school	$50,000-$74,999	Married	Christian	Christian	Yes	0-10	No	50	0	0	40	30	30	50	0	25	0
Female	47	None of the above	Asian / Pacific Islander	Graduated college	$50,000-$74,999	Divorced	Other	Spiritual but not Religious	No	25-45	No	0	0	0	0	0	0	0	0	0	0
	71	United States	White / Caucasian	Graduated college	$50,000-$74,999	Married	Spiritual but not Religious	Spiritual but not Religious	No	16-24	No	0	0	30	0	0	0	20	20	8.75	0
	69	United States	White / Caucasian	Graduated college	$25,000-$49,999	Divorced	Spiritual but not Religious	Other	Yes	11-16	No	70	20	10	0	20	0	0	10	16.25	0
	48	New Zealand	White / Caucasian	Completed graduate school	$50,000-$74,999	Married	Christian	Spiritual but not Religious	No	25-45	No	0	20	0	0	20	0	0	0	5	0
Male		None of the above	White / Caucasian	Grade school education	$0-$24,999	Never Married	Christian	Christian	No	11-16	No	0	0	0	0	0	0	50	0	6.25	0
Female	67	United States	White / Caucasian	Graduated college	$25,000-$49,999	Divorced	Christian	Christian	No	I do not have any ability	No	0	0	0	0	0	0	0	0	0	0
	57	United Kingdom	White / Caucasian	Graduated college	$0-$24,999	Married	Christian	Other	Yes	11-16	No	0	0	10	0	0	0	0	0	1.25	0
Female		Germany	White / Caucasian	Graduated college	$25,000-$49,999	Divorced	Christian	Spiritual but not Religious	No	I do not have any ability	No	0	0	0	0	0	0	0	0	0	0
	45	United States	White / Caucasian	Graduated college	$0-$24,999	Never Married	Christian	Spiritual but not Religious	Yes	I've always had them	Yes	0	0	0	0	30	0	0	0	3.75	0
	61	United States	Black or African American	Graduated college	$0-$24,999	Never Married	Christian	Spiritual but not Religious	Yes	0-10	Yes	0	0	0	0	0	0	0	10	1.25	0
	71	United States	White / Caucasian	Graduated college	$25,000-$49,999	Divorced	Christian	Other	No	25-45	No	10	0	10	0	0	0	10	0	3.75	0
	34	United States	American Indian or Alaskan Native	Some College	$25,000-$49,999	Never Married	Spiritual but not Religious	Spiritual but not Religious	Yes	0-10	Yes	10	50	60	0	60	90	90	10	46.25	1
	51	United States	White / Caucasian	Graduated college	$25,000-$49,999	Never Married	Christian	Spiritual but not Religious	No	I've always had them	Yes	0	0	0	0	10	10	20	0	5	0
	22	United States	Hispanic	Some College	$0-$24,999	Never Married	Christian	Spiritual but not Religious	No	16-24	No	0	50	40	30	10	20	80	100	41.25	1
	51	United Kingdom	White / Caucasian	Grade school education	$0-$24,999	Married	Other	Other	No	0-10	Yes	20	20	20	0	20	0	50	20	18.75	0
	76	United States	White / Caucasian	Completed graduate school	$25,000-$49,999	Divorced	Christian	Other	No	I've always had them	No	0	0	0	0	0	0	0	0	0	0
	68	United States	White / Caucasian	Graduated college	$25,000-$49,999	Never Married	Christian	Spiritual but not Religious	No	16-24	Yes	0	0	0	0	0	0	0	0	0	0
	28	United States	White / Caucasian	Completed graduate school	$25,000-$49,999	Never Married	Spiritual but not Religious	Spiritual but not Religious	No	16-24	Yes	0	0	0	0	0	0	0	0	0	0
	23	Canada	White / Caucasian	Some College	$0-$24,999	Never Married	Atheist	Atheist	No	I've always had them	Yes	0	0	0	10	0	0	20	0	3.75	0
	54	Spain	Asian / Pacific Islander	Graduated college	$0-$24,999	Widowed	Other	Spiritual but not Religious	No	11-16	No	0	0	30	0	20	0	40	0	11.25	0
	35	Russia	White / Caucasian	Completed graduate school	$50,000-$74,999	Married	Christian	Christian	No	11-16	No	0	0	0	0	20	0	0	0	2.5	0
	49	United Kingdom	White / Caucasian	Graduated college	$0-$24,999	Never Married	Spiritual but not Religious	Spiritual but not Religious	Yes	0-10	No	0	0	0	0	20	10	0	0	3.75	0
	38	None of the above	Asian / Pacific Islander	Graduated college	$0-$24,999	Married	Christian	Christian	Yes	11-16	No	0	0	0	0	20	50	40	0	13.75	0
	64	United States	White / Caucasian	Graduated college	$50,000-$74,999	Never Married	Other	Other	Yes	I've always had them	No	10	0	40	0	0	0	10	70	16.25	0
Female	31	United States	White / Caucasian	Completed graduate school	$25,000-$49,999	Married	Christian	Spiritual but not Religious	No	I do not have any ability	No	10	0	0	0	0	0	0	0	1.25	0
Male	37	United Kingdom	White / Caucasian	Graduated college	$25,000-$49,999	Never Married	Christian	Other	No	16-24	No	0	0	0	0	0	0	0	0	0	0
	57	Canada	White / Caucasian	Some College	$25,000-$49,999	Married	Christian	Spiritual but not Religious	Yes	16-24	Yes	0	0	0	0	0	0	0	0	0	0
	55	None of the above	White / Caucasian	Grade school education	$25,000-$49,999	Married	Christian	Christian	No	0-10	Yes	50	10	0	0	20	80	80	100	42.5	1
	79	United States	White / Caucasian	Graduated college	$0-$24,999	Divorced	Christian	Spiritual but not Religious	No	11-16	No	0	0	0	0	0	0	0	0	0	0
	18	United States	White / Caucasian	Finished high school	$0-$24,999	Never Married	Christian	Atheist	No	I've always had them	No	40	20	0	0	80	60	90	40	41.25	1
	56	United States	White / Caucasian	Completed graduate school	$50,000-$74,999	Never Married	Christian	Spiritual but not Religious	No	0-10	Yes	0	0	20	0	50	30	0	0	12.5	0
Female	60	United States	White / Caucasian	Graduated college	$25,000-$49,999	Divorced	Christian	Spiritual but not Religious	No	I do not have any ability	No	0	0	10	0	10	10	10	0	5	0
		United Kingdom	White / Caucasian	Completed graduate school	$50,000-$74,999	Never Married	Other	Other	Yes	I've always had them	No	0	0	30	0	10	0	0	80	15	0
	20	India	Asian / Pacific Islander	Some College	$25,000-$49,999	Never Married	Other	Spiritual but not Religious	No	16-24	No	30	30	20	90	10	100	100	100	60	1
	25	France	Asian / Pacific Islander	Graduated college	$0-$24,999	Never Married	Spiritual but not Religious	Spiritual but not Religious	No	16-24	Yes	10	20	20	20	40	10	40	0	20	0
	79	United States	White / Caucasian	Graduated college	$0-$24,999	Divorced	Christian	Spiritual but not Religious	No	25-45	Yes	0	0	0	0	0	0	0	0	0	0
	32	United States	White / Caucasian	Completed graduate school	$25,000-$49,999	Never Married	Christian	Spiritual but not Religious	Yes	I've always had them	Yes	30	10	70	0	100	90	80	20	50	1
	43	United Kingdom	White / Caucasian	Some College	$25,000-$49,999	Married	Spiritual but not Religious	Spiritual but not Religious	No	0-10	No	20	0	70	0	50	10	0	90	30	0
	64	United States	White / Caucasian	Graduated college	$50,000-$74,999	Divorced	Other	Spiritual but not Religious	Yes	25-45	No	0	0	0	0	0	0	0	70	8.75	0
	55	None of the above	Asian / Pacific Islander	Completed graduate school	$50,000-$74,999	Never Married	Other	Other	No	16-24	No	0	0	20	20	30	40	40	0	18.75	0
	90	United States	White / Caucasian	Completed graduate school	$50,000-$74,999	Married	Christian	Other	No	46-60	No	0	0	0	0	0	0	0	0	0	0
	62	United States	White / Caucasian	Completed graduate school	$25,000-$49,999	Separated	Christian	Other	Yes	25-45	Yes	10	0	0	0	0	0	0	10	2.5	0
	46	United Kingdom	White / Caucasian	Completed graduate school	$0-$24,999	Never Married	Other	Spiritual but not Religious	Yes	I've always had them	Yes	0	0	0	0	60	30	80	0	21.25	0
	56	Italy	White / Caucasian	Finished high school	$0-$24,999	Divorced	Christian	Other	No	0-10	No	0	0	0	0	0	70	100	80	31.25	1
	45	United States	White / Caucasian	Graduated college	$50,000-$74,999	Married	Christian	Spiritual but not Religious	No	I've always had them	No	0	10	60	10	80	80	80	70	48.75	1
		Canada	White / Caucasian	Graduated college	$25,000-$49,999	Never Married	Christian	Spiritual but not Religious	No	0-10	No	10	0	0	0	0	0	100	10	15	0
	34	None of the above	Asian / Pacific Islander	Graduated college	$0-$24,999	Never Married	Christian	Spiritual but not Religious	No	0-10	No	0	0	80	0	20	30	10	50	23.75	0
	55	United States	White / Caucasian	Finished high school	$25,000-$49,999	Divorced	Christian	Christian	Yes	16-24	Yes	40	20	30	60	10	20	30	30	30	0
	31	India	Asian / Pacific Islander	Completed graduate school	$0-$24,999	Never Married	Spiritual but not Religious	Spiritual but not Religious	Yes	16-24	Yes	10	0	0	0	0	0	0	0	1.25	0
	62	United States	White / Caucasian	Some College	$25,000-$49,999	Divorced	Spiritual but not Religious	Other	No	I've always had them	No	0	0	0	0	0	0	70	0	8.75	0
	52	United States	White / Caucasian	Completed graduate school	$50,000-$74,999	Divorced	Christian	Spiritual but not Religious	No	0-10	Yes	0	0	0	0	30	0	0	0	3.75	0
	27	United States	White / Caucasian	Some College	$50,000-$74,999	Married	Christian	Other	Yes	0-10	Yes	40	20	50	0	10	0	60	100	35	1
	88	United States	White / Caucasian	Completed graduate school	$50,000-$74,999	Divorced	Other	Spiritual but not Religious	Yes	I've always had them	No	50	60	0	80	0	0	0	90	35	1
	33	United States	White / Caucasian	Some College	$0-$24,999	Married	Christian	Other	No	11-16	No	0	0	0	0	40	0	80	0	15	0
	18	Mexico	Hispanic	Grade school education	$0-$24,999	Never Married	Christian	Christian	No	0-10	No	0	0	10	0	10	0	0	0	2.5	0
	57	United States	White / Caucasian	Finished high school	$50,000-$74,999	Married	Christian	Other	Yes	0-10	No	10	0	10	0	0	50	50	0	15	0
Female	62	Germany	White / Caucasian	Completed graduate school	$50,000-$74,999	Divorced	Christian	Other	No	25-45	No	10	0	60	0	80	80	90	10	41.25	1
	56	United Kingdom	White / Caucasian	Graduated college	$0-$24,999	Separated	Spiritual but not Religious	Spiritual but not Religious	No	25-45	No	10	0	10	0	40	60	30	60	26.25	0
	33	United States	Hispanic	Graduated college	$0-$24,999	Married	Christian	Spiritual but not Religious	No	16-24	Yes	0	0	0	0	0	0	100	0	12.5	0
Female	63	Australia	White / Caucasian	Completed graduate school	$25,000-$49,999	Married	Christian	Other	No	16-24	No	10	0	10	0	10	10	10	0	6.25	0
	27	None of the above	Asian / Pacific Islander	Graduated college	$0-$24,999	Never Married	Other	Other	Yes	I've always had them	Yes	60	30	30	30	90	90	70	90	61.25	1
	80	United States	White / Caucasian	Completed graduate school	$25,000-$49,999	Married	Other	Spiritual but not Religious	No	25-45	No	0	20	0	0	60	30	60	0	21.25	0
		None of the above	White / Caucasian	Graduated college	$0-$24,999	Never Married	Christian	Christian	Yes	11-16	Yes	90	0	100	0	0	30	80	70	46.25	1
	38	United States	White / Caucasian	Graduated college	$25,000-$49,999	Never Married	Christian	Spiritual but not Religious	No	0-10	Yes	10	0	10	0	10	30	0	10	8.75	0
Male	39	United States	White / Caucasian	Finished high school	$25,000-$49,999	Never Married	Christian	Spiritual but not Religious	No	16-24	No	0	0	0	0	0	0	10	0	1.25	0
	68	United States	White / Caucasian	Some College	$0-$24,999	Divorced	Christian	Spiritual but not Religious	Yes	0-10	Yes	10	10	0	0	0	0	0	20	5	0
	42	United States	White / Caucasian	Some College	$50,000-$74,999	Married	Christian	Spiritual but not Religious	No	25-45	No	0	0	0	0	0	0	0	0	0	0
	60	United States	White / Caucasian	Some College	$25,000-$49,999	Married	Christian	Spiritual but not Religious	No	25-45	No	0	0	0	0	0	0	0	70	8.75	0
	77	United States	White / Caucasian	Completed graduate school	$50,000-$74,999	Divorced	Spiritual but not Religious	Spiritual but not Religious	No	0-10	Yes	20	0	80	0	30	10	0	90	28.75	0
	26	United States	White / Caucasian	Graduated college	$50,000-$74,999	Never Married	Other	Other	No	16-24	Yes	0	0	10	0	90	30	10	20	20	0
	42	None of the above	White / Caucasian	Graduated college	$0-$24,999	Married	Christian	Christian	No	11-16	No	0	0	0	0	0	0	0	0	0	0
	60	United States	White / Caucasian	Some College	$50,000-$74,999	Married	Christian	Spiritual but not Religious	No	I've always had them	No	0	20	0	0	0	0	0	20	5	0
	27	None of the above	Hispanic	Finished high school	$0-$24,999	Never Married	Christian	Spiritual but not Religious	Yes	16-24	No	0	0	50	0	0	0	0	0	6.25	0
	46	United States	White / Caucasian	Some College	$25,000-$49,999	Divorced	Spiritual but not Religious	Spiritual but not Religious	No	0-10	Yes	30	0	0	0	0	0	40	0	8.75	0
Female	55	Canada	White / Caucasian	Some College	$50,000-$74,999	Separated	Christian	Other	No	I do not have any ability	No	70	20	0	0	0	0	70	0	20	0
	86	United States	White / Caucasian	Graduated college	$0-$24,999	Divorced	Christian	Spiritual but not Religious	Yes	0-10	Yes	30	30	0	40	0	0	10	0	13.75	0
	55	United States	White / Caucasian	Graduated college	$50,000-$74,999	Married	Christian	Christian	Yes	0-10	No	60	0	90	40	90	50	50	30	51.25	1
	32		White / Caucasian	Graduated college	$25,000-$49,999	Divorced	Spiritual but not Religious	Other	No	0-10	Yes	60	10	50	0	0	0	0	0	15	0
	51	United States	White / Caucasian	Completed graduate school	$0-$24,999	Never Married	Christian	Spiritual but not Religious	Yes	11-16	Yes	30	10	70	0	80	60	70	50	46.25	1
Female	47	Mexico	American Indian or Alaskan Native	Graduated college	$0-$24,999	Divorced	Christian	Spiritual but not Religious	No	I do not have any ability	No	0	0	0	0	10	10	10	0	3.75	0
	83	United States	White / Caucasian	Graduated college	$50,000-$74,999	Married	Christian	Spiritual but not Religious	No	16-24	No	0	0	0	0	0	0	0	10	1.25	0
	31	Canada	White / Caucasian	Some College	$50,000-$74,999	Married	Other	Spiritual but not Religious	No	11-16	Yes	0	0	0	0	0	0	0	0	0	0
	25	United States	White / Caucasian	Some College	$25,000-$49,999	Never Married	Christian	Spiritual but not Religious	Yes	16-24	Yes	90	80	60	50	90	90	100	100	82.5	1
	43	Spain	Hispanic	Completed graduate school	$0-$24,999	Separated	Christian	Spiritual but not Religious	Yes	25-45	Yes	50	60	20	70	70	70	20	20	47.5	1
	37	India	Asian / Pacific Islander	Completed graduate school	$0-$24,999	Never Married	Other	Other	No	25-45	No	0	0	0	30	0	0	0	0	3.75	0
	36	United States	White / Caucasian	Some College	$25,000-$49,999	Never Married	Spiritual but not Religious	Other	No	I've always had them	Yes	0	0	0	0	0	0	20	0	2.5	0
	64	United States	White / Caucasian	Graduated college	$50,000-$74,999	Divorced	Christian	Christian	No	I've always had them	Yes	0	0	0	0	0	0	0	0	0	0
	56	United Kingdom	White / Caucasian	Some College	$0-$24,999	Married	Christian	Christian	No	11-16	No	30	20	50	50	50	10	20	70	37.5	1
	46	United States	White / Caucasian	Graduated college	$50,000-$74,999	Never Married	Spiritual but not Religious	Spiritual but not Religious	Yes	I've always had them	Yes	30	40	30	10	80	40	10	50	36.25	1
	39	Australia	White / Caucasian	Completed graduate school	$25,000-$49,999	Never Married	Christian	Other	No	I've always had them	No	0	0	0	0	70	0	70	50	23.75	0
Male	72	United States	White / Caucasian	Graduated college	$50,000-$74,999	Married	Christian	Spiritual but not Religious	Yes	46-60	No	0	30	0	0	10	10	0	40	11.25	0
Female	54	United Kingdom	White / Caucasian	Grade school education	$25,000-$49,999	Widowed	Christian	Christian	Yes	I've always had them	No	80	30	20	20	80	100	50	100	60	1
Female	62	United Kingdom	White / Caucasian	Some College	$25,000-$49,999	Married	Christian	Christian	No	I've always had them	No	50	0	20	0	0	0	0	0	8.75	0
	22	United States	White / Caucasian	Some College	$0-$24,999	Never Married	Other	Other	Yes	0-10	No	40	10	70	50	80	60	30	20	45	1
	22	None of the above	Asian / Pacific Islander	Graduated college	$0-$24,999	Never Married	Other	Other	No	11-16	Yes	0	0	0	90	70	70	0	0	28.75	0
	39	None of the above	Hispanic	Some College	$0-$24,999	Married	Christian	Christian	Yes	11-16	Yes	0	0	0	0	0	0	0	0	0	0
	37	None of the above	White / Caucasian	Graduated college	$0-$24,999	Never Married	Christian	Spiritual but not Religious	Yes	11-16	No	0	30	0	0	0	0	0	0	3.75	0
	54	United States	White / Caucasian	Completed graduate school	$25,000-$49,999	Married	Christian	Other	No	16-24	No	0	40	0	0	0	80	10	0	16.25	0
Male		United States	White / Caucasian	Completed graduate school	$50,000-$74,999	Divorced	Christian	Spiritual but not Religious	No	0-10	No	0	0	10	0	0	10	0	0	2.5	0
	21	United Kingdom	White / Caucasian	Finished high school	$25,000-$49,999	Never Married	Christian	Spiritual but not Religious	No	16-24	Yes	10	10	70	0	80	80	100	30	47.5	1
	76	United States	White / Caucasian	Completed graduate school	$25,000-$49,999	Widowed	Christian	Spiritual but not Religious	No	I've always had them	Yes	0	0	0	0	0	0	10	40	6.25	0
Female	58	United Kingdom	White / Caucasian	Graduated college	$0-$24,999	Divorced	Christian	Other	No	I do not have any ability	No	0	0	0	0	0	0	0	0	0	0
	36	None of the above	White / Caucasian	Some College	$25,000-$49,999	Married	Christian	Spiritual but not Religious	No	16-24	No	0	10	10	0	10	20	0	0	6.25	0
	24	United States	White / Caucasian	Graduated college	$25,000-$49,999	Never Married	Christian	Other	Yes	11-16	Yes	10	0	0	0	10	0	0	0	2.5	0
	44	United States	White / Caucasian	Some College	$25,000-$49,999	Divorced	Other	Other	No	16-24	No	0	0	0	0	0	0	0	0	0	0
	62	United Kingdom	White / Caucasian	Completed graduate school	$50,000-$74,999	Married	Christian	Spiritual but not Religious	Yes	0-10	Yes	0	0	0	0	0	0	0	0	0	0
	64	United Kingdom	White / Caucasian	Graduated college	$25,000-$49,999	Married	Christian	Spiritual but not Religious	Yes	I've always had them	Yes	40	60	60	0	0	80	0	30	33.75	1
	35	Spain	Hispanic	Graduated college	$50,000-$74,999	Never Married	Christian	Christian	No	0-10	Yes	40	0	0	80	0	0	90	90	37.5	1
		United States	Black or African American	Finished high school	$0-$24,999	Separated	Spiritual but not Religious	Spiritual but not Religious	Yes	16-24	Yes	0	0	0	0	30	30	40	0	12.5	0
	54	United States	White / Caucasian	Completed graduate school	$25,000-$49,999	Married	Christian	Christian	No	25-45	Yes	30	30	10	0	60	70	80	20	37.5	1
	34	United States	White / Caucasian	Some College	$25,000-$49,999	Never Married	Christian	Other	Yes	25-45	No	0	0	100	0	30	0	0	0	16.25	0
Male	69	United States	White / Caucasian	Completed graduate school	$50,000-$74,999	Married	Christian	Christian	No	0-10	No	0	10	0	0	10	10	0	10	5	0
	25		Asian / Pacific Islander	Graduated college	$0-$24,999	Never Married	Christian	Christian	No	0-10	No	0	0	0	0	0	0	0	0	0	0
	58	Germany	White / Caucasian	Completed graduate school	$50,000-$74,999	Separated	Spiritual but not Religious	Christian	No	I've always had them	No	20	0	30	0	20	0	80	30	22.5	0
	28	None of the above	White / Caucasian	Grade school education	$0-$24,999	Married	Christian	Christian	Yes	0-10	No	100	80	100	100	100	100	100	100	97.5	1
	45	United States	White / Caucasian	Some College	$25,000-$49,999	Never Married	Spiritual but not Religious	Spiritual but not Religious	Yes	I've always had them	Yes	0	0	70	0	10	0	90	100	33.75	1
	67	United States	White / Caucasian	Completed graduate school	$0-$24,999	Divorced	Other	Other	Yes	0-10	No	0	0	10	0	0	0	10	10	3.75	0
	71	United States	White / Caucasian	Graduated college	$50,000-$74,999	Never Married		Spiritual but not Religious	No	46-60	No	0	0	0	0	0	0	50	0	6.25	0
	49	Australia	White / Caucasian	Graduated college	$50,000-$74,999	Married	Christian	Spiritual but not Religious	Yes	I've always had them	Yes	70	0	10	0	40	0	70	90	35	1
Female	67	Australia	White / Caucasian	Graduated college	$0-$24,999	Married	Christian	Spiritual but not Religious	No	I've always had them	No	10	0	20	0	20	0	0	0	6.25	0
Male	21	None of the above	Hispanic	Finished high school	$0-$24,999	Never Married	Other	Spiritual but not Religious	No	16-24	No	0	10	0	0	10	0	20	0	5	0
	58	United States	White / Caucasian	Completed graduate school	$25,000-$49,999	Married	Spiritual but not Religious	Spiritual but not Religious	No	0-10	Yes	0	0	50	0	0	0	0	0	6.25	0
	65	United States	White / Caucasian	Graduated college	$25,000-$49,999	Divorced	Other	Other	No	25-45	No	0	0	0	0	0	0	0	80	10	0
	35	None of the above	Hispanic	Completed graduate school	$0-$24,999	Never Married	Christian	Spiritual but not Religious	No	25-45	Yes	0	0	80	0	90	10	10	20	26.25	0
	55	None of the above	White / Caucasian	Grade school education	$0-$24,999	Never Married	Christian	Other	No	11-16	Yes	0	20	0	10	50	0	0	50	16.25	0
	70	United States	White / Caucasian	Some College	$25,000-$49,999	Divorced	Christian	Spiritual but not Religious	No	0-10	No	0	0	0	0	10	10	0	0	2.5	0
	64	United States	Hispanic	Graduated college	$25,000-$49,999	Never Married	Christian	Other	Yes	16-24	Yes	60	10	40	0	70	70	10	50	38.75	1
	37	India	Asian / Pacific Islander	Completed graduate school	$25,000-$49,999	Separated	Other	Spiritual but not Religious	No	25-45	No	0	0	30	0	30	30	0	30	15	0
	56	United States	White / Caucasian	Completed graduate school	$25,000-$49,999	Married	Christian	Other	Yes	16-24	Yes	0	0	10	0	0	0	0	20	3.75	0
	75	United States	White / Caucasian	Finished high school	$50,000-$74,999	Married	Christian	Christian	Yes	0-10	Yes	0	0	0	0	0	0	0	0	0	0
Female	39	United States	White / Caucasian	Some College	$25,000-$49,999	Married	Christian	Spiritual but not Religious	No	16-24	No	20	0	30	0	30	40	60	0	22.5	0
	64	United States	American Indian or Alaskan Native	Some College	$0-$24,999	Married	Other	Other	No	0-10	Yes	0	0	0	0	0	0	0	0	0	0
	50	United Kingdom	White / Caucasian	Some College	$0-$24,999	Divorced	Other	Spiritual but not Religious	Yes	0-10	Yes	0	0	0	0	0	0	0	0	0	0
	57		White / Caucasian	Graduated college	$50,000-$74,999	Divorced		Other	Yes	I've always had them	Yes	70	70	80	0	60	0	70	90	55	1
	39	United States	White / Caucasian	Graduated college	$0-$24,999	Never Married	Christian	Other	Yes	I've always had them	Yes	100	0	10	0	100	50	80	80	52.5	1
Female	42	None of the above	Asian / Pacific Islander	Graduated college	$0-$24,999	Never Married	Other	Other	No	I do not have any ability	No	0	0	0	0	0	0	0	0	0	0
	48	None of the above	White / Caucasian	Completed graduate school	$25,000-$49,999	Married	Christian	Spiritual but not Religious	No	11-16	No	0	0	30	0	0	0	0	0	3.75	0
	71	United States	White / Caucasian	Completed graduate school	$25,000-$49,999	Divorced	Christian	Spiritual but not Religious	Yes	46-60	Yes	0	0	10	0	0	0	0	10	2.5	0
	29	Germany	White / Caucasian	Graduated college	$0-$24,999	Never Married	Other	Spiritual but not Religious	No	16-24	No	0	0	0	0	0	0	0	0	0	0
Female		United States	White / Caucasian	Some College	$0-$24,999	Separated	Christian	Christian	No	0-10	No	0	50	0	0	0	0	20	0	8.75	0
	29	France	White / Caucasian	Graduated college	$0-$24,999	Married	Spiritual but not Religious	Other	No	11-16	Yes	0	0	0	0	0	0	0	0	0	0
	33	United States			$0-$24,999	Separated	Spiritual but not Religious	Spiritual but not Religious	No	I've always had them	Yes	0	50	20	0	50	0	0	60	22.5	0
	44	United States	White / Caucasian	Some College	$50,000-$74,999	Never Married	Christian	Spiritual but not Religious	Yes	0-10	No	0	0	10	0	0	0	0	30	5	0
	17	None of the above	Asian / Pacific Islander	Grade school education	$0-$24,999	Never Married	Other	Other	No	16-24	No	0	0	0	0	10	0	10	0	2.5	0
	28	United States	Hispanic	Some College	$50,000-$74,999	Never Married	Christian	Spiritual but not Religious	Yes	I've always had them	Yes	40	50	80	80	90	90	100	90	77.5	1
Male	65	United States	White / Caucasian	Graduated college	$25,000-$49,999	Widowed	Christian	Spiritual but not Religious	No	I do not have any ability	No	0	0	0	0	0	0	0	0	0	0
	42	United States	White / Caucasian	Finished high school	$0-$24,999	Married	Christian	Spiritual but not Religious	No	16-24	No	0	0	20	0	10	0	70	10	13.75	0
	66	United States	White / Caucasian	Completed graduate school	$25,000-$49,999	Married	Christian	Spiritual but not Religious	No	25-45	Yes	0	10	10	0	20	20	0	40	12.5	0
	26	None of the above	White / Caucasian	Finished high school	$0-$24,999	Never Married	Christian	Spiritual but not Religious	No	0-10	No	0	20	10	0	80	80	100	10	37.5	1
	63	Australia	White / Caucasian	Some College	$25,000-$49,999	Widowed	Atheist	Spiritual but not Religious	No	0-10	Yes	0	0	0	0	10	0	100	50	20	0
Male	70	United States	White / Caucasian	Some College	$25,000-$49,999	Married	Christian	Christian	No	25-45	No	0	0	0	0	0	0	0	10	1.25	0
Female	34	United Kingdom	White / Caucasian	Graduated college	$0-$24,999	Never Married	Christian	Christian	Yes	16-24	No	0	0	0	0	0	40	0	0	5	0
Male		United States	White / Caucasian	Graduated college	$0-$24,999	Never Married	Other	Spiritual but not Religious	No	0-10	No	20	0	20	0	60	30	40	10	22.5	0
		United States	White / Caucasian	Graduated college	$25,000-$49,999	Divorced	Christian	Spiritual but not Religious	No	25-45		0	0	0	0	0	0	0	0	0	0
	69	United Kingdom	White / Caucasian	Completed graduate school	$50,000-$74,999	Widowed	Christian	Other	No	0-10	No	0	0	20	0	0	0	0	50	8.75	0
	35	United States	White / Caucasian	Graduated college	$0-$24,999	Never Married	Spiritual but not Religious	Christian	No	16-24	No	30	20	20	20	20	20	10	70	26.25	0
Male	28	United Kingdom	White / Caucasian	Graduated college	$25,000-$49,999	Never Married	Christian	Spiritual but not Religious	No	I do not have any ability	No	0	0	20	0	50	60	20	0	18.75	0
		None of the above	White / Caucasian	Graduated college	$50,000-$74,999	Married	Christian	Other	Yes	25-45	No	10	0	60	10	20	20	10	10	17.5	0
	65	United States	White / Caucasian	Graduated college	$25,000-$49,999	Married	Christian	Other	No	I've always had them	No	0	0	0	0	50	0	10	0	7.5	0
	50	None of the above	Hispanic	Graduated college	$25,000-$49,999	Never Married	Christian	Christian	No	11-16	Yes	40	20	20	20	30	40	40	40	31.25	1
	70	New Zealand	White / Caucasian	Completed graduate school	$25,000-$49,999	Divorced	Christian	Spiritual but not Religious	No	I've always had them	Yes	0	30	0	0	0	10	0	0	5	0
	64	United States	White / Caucasian	Graduated college	$50,000-$74,999	Married	Christian	Spiritual but not Religious	No	16-24	Yes	10	0	30	0	10	0	0	10	7.5	0
	51	United States	White / Caucasian	Completed graduate school	$25,000-$49,999	Divorced	Christian	Spiritual but not Religious	No	11-16	Yes	0	0	0	0	80	0	40	0	15	0
	61	None of the above	White / Caucasian	Completed graduate school	$0-$24,999	Divorced	Christian	Spiritual but not Religious	No	0-10	No	30	10	80	40	80	20	50	70	47.5	1
	53	United States	White / Caucasian	Graduated college	$25,000-$49,999	Divorced	Christian	Spiritual but not Religious	No	0-10	No	0	20	20	30	30	30	30	0	20	0
		Canada	White / Caucasian	Completed graduate school	$25,000-$49,999	Never Married	Christian	Spiritual but not Religious	Yes	0-10	No	0	0	10	0	0	20	30	40	12.5	0
	28	Brazil	White / Caucasian	Some College	$0-$24,999	Never Married	Christian	Other	Yes	11-16	No	70	0	10	40	90	90	60	20	47.5	1
	58	United States	White / Caucasian	Graduated college	$50,000-$74,999	Married	Christian	Spiritual but not Religious	No	I do not have any ability	No	0	0	0	0	0	0	0	0	0	0
	37	United States	White / Caucasian	Graduated college	$25,000-$49,999	Married	Christian	Spiritual but not Religious	No	16-24	No	10	0	10	0	10	0	20	0	6.25	0
Female	76	United States	White / Caucasian	Completed graduate school	$25,000-$49,999	Widowed	Other	Other	Yes	0-10	No	40	30	20	10	0	0	60	100	32.5	1
	43	United States	White / Caucasian	Completed graduate school	$50,000-$74,999	Divorced	Christian	Spiritual but not Religious	Yes	I've always had them	Yes	0	10	0	0	0	0	0	10	2.5	0
	27	None of the above	Asian / Pacific Islander	Graduated college	$25,000-$49,999	Never Married	Christian	Spiritual but not Religious	Yes	11-16	No	20	20	30	40	0	30	50	0	23.75	0
	44	United States	White / Caucasian	Some College	$0-$24,999	Never Married	Other	Spiritual but not Religious	Yes	16-24	Yes	0	0	40	0	70	10	90	30	30	0
	31	United States	White / Caucasian	Graduated college	$50,000-$74,999	Married	Christian	Christian	No	0-10	No	0	0	0	0	0	0	0	0	0	0
	31	United States	White / Caucasian	Completed graduate school	$0-$24,999	Never Married	Spiritual but not Religious	Spiritual but not Religious	Yes	0-10	Yes	0	20	0	0	0	0	0	0	2.5	0
	63	United States	White / Caucasian	Graduated college	$25,000-$49,999	Widowed	Christian	Spiritual but not Religious	No	16-24	Yes	10	0	10	0	0	0	0	10	3.75	0
	60	United States	Hispanic	Some College	$0-$24,999	Never Married	Christian	Other	Yes	16-24	No	0	0	30	0	0	0	0	0	3.75	0
Female	78	United States	White / Caucasian	Graduated college	$25,000-$49,999	Divorced	Christian	Spiritual but not Religious	No	I do not have any ability	No	10	0	0	0	0	0	0	0	1.25	0
	49	None of the above	Black or African American	Graduated college	$25,000-$49,999	Married	Christian	Christian	No	I've always had them	Yes	10	60	50	90	0	90	0	0	37.5	1
	71	United States	White / Caucasian	Completed graduate school	$50,000-$74,999	Married	Christian	Spiritual but not Religious	Yes	11-16	Yes	70	50	10	10	100	50	10	50	43.75	1
	60	United Kingdom	White / Caucasian	Finished high school	$50,000-$74,999	Never Married	Christian	Spiritual but not Religious	Yes	16-24	Yes	0	60	80	0	20	80	80	90	51.25	1
	29	None of the above	Asian / Pacific Islander	Graduated college	$25,000-$49,999	Never Married	Christian	Christian	No	16-24	No	20	0	0	0	20	0	0	0	5	0
	83	Germany	White / Caucasian	Completed graduate school	$25,000-$49,999	Widowed	Christian	Spiritual but not Religious	Yes	16-24	No	0	0	0	0	0	0	0	0	0	0
	30	None of the above	White / Caucasian	Some College	$0-$24,999	Never Married	Christian	Spiritual but not Religious	Yes	I've always had them	Yes	10	10	20	0	30	30	40	0	17.5	0
	52	None of the above	White / Caucasian	Graduated college	$0-$24,999	Never Married	Other	Spiritual but not Religious	No	16-24	Yes	0	0	0	0	0	0	0	0	0	0
	29	Canada	White / Caucasian	Graduated college	$25,000-$49,999	Married	Other	Other	No	11-16	No	0	0	0	0	0	0	0	0	0	0
	54	Italy	White / Caucasian	Finished high school	$0-$24,999	Divorced	Spiritual but not Religious	Spiritual but not Religious	Yes	0-10	Yes	30	10	50	30	100	80	50	100	56.25	1
	48	None of the above	White / Caucasian	Finished high school	$25,000-$49,999	Married	Christian	Spiritual but not Religious	No	25-45	Yes	0	0	0	0	10	0	0	0	1.25	0
	21	Germany	White / Caucasian	Some College	$0-$24,999	Never Married	Christian	Other	No	I do not have any ability	No	0	0	0	10	20	0	0	0	3.75	0
	60	Canada	White / Caucasian	Graduated college	$0-$24,999	Never Married	Christian	Spiritual but not Religious	No	I've always had them	No	0	0	0	0	10	0	0	10	2.5	0
	61	United States	White / Caucasian	Some College	$50,000-$74,999	Married	Spiritual but not Religious	Spiritual but not Religious	No	I've always had them	Yes	0	0	0	0	0	0	0	0	0	0
Female	53	United States	White / Caucasian	Completed graduate school	$50,000-$74,999	Married	Christian	Christian	No	I do not have any ability	No	0	0	0	0	0	0	0	0	0	0
	51	United Kingdom	Asian / Pacific Islander	Completed graduate school	$0-$24,999	Married	Spiritual but not Religious	Spiritual but not Religious	No	I've always had them	Yes	0	0	50	70	40	0	20	0	22.5	0
	28	None of the above	White / Caucasian	Completed graduate school	$25,000-$49,999	Never Married	Christian	Spiritual but not Religious	No	11-16	No	0	0	0	0	0	10	0	0	1.25	0
Female	72	United States	White / Caucasian	Completed graduate school	$50,000-$74,999	Never Married	Christian	Spiritual but not Religious	No	I've always had them	No	30	10	20	0	50	10	10	0	16.25	0
	60	United States	White / Caucasian	Graduated college	$0-$24,999	Never Married	Spiritual but not Religious	Other	Yes	I've always had them	No	0	20	0	20	0	0	0	20	7.5	0
	68	United States	White / Caucasian	Some College	$0-$24,999	Widowed	Christian	Spiritual but not Religious	Yes	I've always had them	Yes	0	0	0	0	0	0	0	0	0	0
	50	United States	White / Caucasian	Graduated college	$0-$24,999	Divorced	Spiritual but not Religious	Spiritual but not Religious	Yes	11-16	Yes	0	0	0	0	80	0	80	40	25	0
	24	United States	White / Caucasian	Some College	$0-$24,999	Never Married	Christian	Spiritual but not Religious	No	I've always had them	Yes	10	10	80	0	80	80	100	80	55	1
	74	United States	White / Caucasian	Completed graduate school	$25,000-$49,999	Divorced	Other	Spiritual but not Religious	Yes	25-45	Yes	0	20	0	0	0	0	50	0	8.75	0
Female	65	United States	White / Caucasian	Graduated college	$25,000-$49,999	Divorced	Christian	Spiritual but not Religious	Yes	I've always had them	No	0	0	0	0	10	10	10	0	3.75	0
	63	United States	White / Caucasian	Completed graduate school	$25,000-$49,999	Never Married	Christian	Other	Yes	0-10	Yes	10	0	10	0	0	0	0	0	2.5	0
Male	28	United States	White / Caucasian	Some College	$50,000-$74,999	Never Married	Christian	Other	No	16-24	No	50	0	0	70	0	0	50	0	21.25	0
		United States	White / Caucasian	Graduated college	$50,000-$74,999	Married	Christian	Spiritual but not Religious	No	I've always had them	Yes	0	100	20	0	0	0	30	40	23.75	0
Female	26	United Kingdom	White / Caucasian	Completed graduate school	$25,000-$49,999	Never Married	Christian	Other	No	I do not have any ability	No	0	0	0	0	40	20	40	0	12.5	0
Male	32	United States	White / Caucasian	Some College	$0-$24,999	Never Married	Christian	Other	No	25-45	No	10	20	0	0	0	0	0	0	3.75	0
	38	United States	White / Caucasian	Graduated college	$25,000-$49,999	Married	Spiritual but not Religious	Spiritual but not Religious	Yes	I've always had them	Yes	10	10	30	0	20	10	30	80	23.75	0
	43	United States	White / Caucasian	Some College	$25,000-$49,999	Widowed	Christian	Spiritual but not Religious	No	I've always had them	No	0	0	0	0	0	10	0	0	1.25	0
Male	42	Australia	White / Caucasian	Graduated college	$50,000-$74,999	Never Married	Other	Other	No	0-10	No	0	0	0	0	20	0	0	0	2.5	0
Female	57	United States	White / Caucasian	Some College	$25,000-$49,999	Married	Christian	Christian	No	0-10	No	0	0	0	0	0	0	0	0	0	0
	59	United States	White / Caucasian	Some College	$0-$24,999	Widowed	Christian	Spiritual but not Religious	Yes	I've always had them	Yes	10	0	60	30	80	100	70	40	48.75	1
Female	67	United States	White / Caucasian	Completed graduate school	$50,000-$74,999	Married	Christian	Spiritual but not Religious	No	46-60	No	0	0	0	0	0	0	0	0	0	0
Female	57	United States	White / Caucasian	Graduated college	$50,000-$74,999	Married	Christian	Spiritual but not Religious	No	I've always had them	No	10	0	0	0	0	0	0	0	1.25	0
	63	United States	White / Caucasian	Completed graduate school	$50,000-$74,999	Divorced	Christian	Other	No	16-24	Yes	0	0	40	0	0	0	30	80	18.75	0
	45	United Kingdom	White / Caucasian	Graduated college	$25,000-$49,999	Never Married	Other	Spiritual but not Religious	No	11-16	No	0	0	0	50	50	50	0	30	22.5	0
	26	United Kingdom	White / Caucasian	Completed graduate school	$0-$24,999	Never Married	Christian	Spiritual but not Religious	Yes	11-16	Yes	70	0	80	20	90	100	100	0	57.5	1
	70	None of the above	White / Caucasian	Graduated college	$0-$24,999	Married	Christian	Spiritual but not Religious	Yes	16-24	No	50	30	30	20	40	30	30	60	36.25	1
	67	None of the above	White / Caucasian	Finished high school	$25,000-$49,999	Married	Christian	Spiritual but not Religious	No	0-10	No	0	10	0	0	0	0	10	0	2.5	0
	54	United States	White / Caucasian	Completed graduate school	$50,000-$74,999	Married	Christian	Spiritual but not Religious	Yes	0-10	Yes	10	0	30	20	60	10	70	90	36.25	1
		United States	White / Caucasian	Graduated college	$25,000-$49,999	Married	Christian	Spiritual but not Religious	No	11-16	No	0	0	10	0	10	0	0	0	2.5	0
Female	61	United States	White / Caucasian	Grade school education	$0-$24,999	Never Married	Other	Spiritual but not Religious	No	0-10	No	40	20	0	0	20	10	30	70	23.75	0
	71	United States	White / Caucasian	Graduated college	$25,000-$49,999	Divorced	Christian	Spiritual but not Religious	No	0-10	Yes	10	0	0	0	10	0	0	30	6.25	0
	66	United States	White / Caucasian	Completed graduate school	$50,000-$74,999	Married	Christian	Spiritual but not Religious	Yes	25-45	Yes	80	10	70	0	60	20	80	80	50	1
	48	United States	White / Caucasian	Some College	$50,000-$74,999	Never Married	Christian	Spiritual but not Religious	No	11-16	Yes	30	20	10	30	40	0	40	40	26.25	0
	32	None of the above	Hispanic	Completed graduate school	$50,000-$74,999	Never Married	Christian	Spiritual but not Religious	Yes	16-24	Yes	0	0	20	0	0	0	0	0	2.5	0
	64	United States	White / Caucasian	Finished high school	$50,000-$74,999	Married	Spiritual but not Religious	Spiritual but not Religious	Yes	0-10	Yes	0	0	0	0	0	0	0	0	0	0
Female	66	None of the above	Hispanic	Completed graduate school	$50,000-$74,999	Married	Christian	Spiritual but not Religious	No	I do not have any ability	No	0	0	0	0	0	0	10	0	1.25	0
	41	United States	White / Caucasian	Graduated college	$50,000-$74,999	Widowed	Christian	Spiritual but not Religious	No	16-24	Yes	0	0	0	0	0	0	70	0	8.75	0
	57	None of the above	Hispanic	Completed graduate school	$0-$24,999	Married	Spiritual but not Religious	Spiritual but not Religious	Yes	I've always had them	Yes	50	20	70	10	90	50	90	90	58.75	1
	27	United States	Asian / Pacific Islander	Finished high school	$0-$24,999	Never Married	Christian	Spiritual but not Religious	Yes	0-10	Yes	10	0	20	0	30	0	0	0	7.5	0
	54	United States	White / Caucasian	Completed graduate school	$75,000-$99,999	Divorced	Christian	Christian	No	11-16	Yes	0	0	10	0	10	30	0	0	6.25	0
	61	United States	White / Caucasian	Some College	$100,000 and up	Never Married	Christian	Spiritual but not Religious	No	I've always had them	No	60	0	60	0	90	90	20	10	41.25	1
	53	United States	White / Caucasian	Completed graduate school	$100,000 and up	Never Married	Christian	Spiritual but not Religious	No	16-24	Yes	0	20	0	0	0	0	0	30	6.25	0
	64	United States	White / Caucasian	Completed graduate school	$100,000 and up	Married	Christian	Other	No	I do not have any ability	No	0	0	0	0	0	0	0	0	0	0
	57	None of the above	Hispanic	Graduated college	$75,000-$99,999	Divorced	Christian	Spiritual but not Religious	No	0-10	Yes	0	80	20	0	100	0	0	0	25	0
	73	United States	White / Caucasian	Graduated college	$75,000-$99,999	Married	Christian	Spiritual but not Religious	Yes	I've always had them	No	0	0	0	0	10	0	0	10	2.5	0
	60	United States	White / Caucasian	Graduated college	$100,000 and up	Widowed	Christian	Other	No	11-16	No	0	0	30	0	0	0	0	0	3.75	0
	46	India	Asian / Pacific Islander	Graduated college	$100,000 and up	Married	Other	Spiritual but not Religious	No	16-24	No	0	0	0	0	0	0	0	0	0	0
Female	30	United States	White / Caucasian	Graduated college	$75,000-$99,999	Married	Spiritual but not Religious	Spiritual but not Religious	Yes	0-10	No	0	20	10	0	70	70	60	10	30	0
	43	United States	White / Caucasian	Graduated college	$100,000 and up	Married	Christian	Spiritual but not Religious	Yes	11-16	Yes	0	0	0	0	0	0	0	0	0	0
	17	Canada	Asian / Pacific Islander	Grade school education	$100,000 and up	Never Married	Other	Other	No	I've always had them	No	0	0	0	0	0	0	10	0	1.25	0
	35	None of the above	Asian / Pacific Islander	Graduated college	$100,000 and up	Never Married	Christian	Christian	No	16-24	Yes	0	0	20	0	30	0	10	0	7.5	0
Male	59	United States	White / Caucasian	Some College	$75,000-$99,999	Married	Christian	Other	No	I do not have any ability	No	0	0	0	0	0	10	10	0	2.5	0
	60	Canada	White / Caucasian	Some College	$100,000 and up	Married	Christian	Other	No	16-24	Yes	0	0	0	0	0	0	0	0	0	0
Male	57	United States	White / Caucasian	Completed graduate school	$100,000 and up	Married	Christian	Christian	No	16-24	No	0	0	0	0	0	10	0	0	1.25	0
	36	United States	White / Caucasian	Graduated college	$100,000 and up	Never Married	Christian	Spiritual but not Religious	Yes	I've always had them	Yes	0	0	0	0	10	0	10	0	2.5	0
	60	None of the above	White / Caucasian	Completed graduate school	$100,000 and up	Divorced	Atheist	Christian	No	25-45	Yes	0	0	20	20	20	0	20	10	11.25	0
Female	64	United States	White / Caucasian	Some College	$100,000 and up	Married	Christian	Spiritual but not Religious	No	0-10	No	0	0	30	0	0	0	60	0	11.25	0
		United States	White / Caucasian		$100,000 and up		Other	Other	Yes	0-10	Yes	20	0	40	0	10	10	0	0	10	0
Female	48	Spain	White / Caucasian	Some College	$100,000 and up	Married	Other	Other	Yes	16-24	No	0	0	0	0	0	0	0	0	0	0
	36	United States	White / Caucasian	Completed graduate school	$100,000 and up	Married	Christian	Spiritual but not Religious	Yes	25-45	Yes	10	0	30	0	50	10	10	50	20	0
	47	United States	White / Caucasian	Graduated college	$100,000 and up	Married	Christian	Christian	No	25-45	No	0	0	0	0	0	0	0	0	0	0
Female	41	None of the above	Hispanic	Graduated college	$75,000-$99,999	Divorced	Christian	Christian	Yes	11-16	No	0	0	20	40	10	0	0	50	15	0
	57	United States	White / Caucasian	Graduated college	$100,000 and up	Divorced	Christian	Spiritual but not Religious	No	0-10	Yes	0	0	0	0	0	0	0	10	1.25	0
	29	India	Asian / Pacific Islander	Some College	$100,000 and up	Never Married	Other	Other	Yes	I've always had them	No	10	0	0	0	0	10	100	10	16.25	0
	67	United States	White / Caucasian	Completed graduate school	$75,000-$99,999	Married	Christian	Other	No	0-10	Yes	0	0	10	0	40	20	30	20	15	0
	71	United States	White / Caucasian	Completed graduate school	$100,000 and up	Married	Christian	Spiritual but not Religious	Yes	0-10	Yes	0	0	30	0	20	10	0	0	7.5	0
Male	50	United States	White / Caucasian	Completed graduate school	$100,000 and up	Married	Christian	Other	No	11-16	No	10	0	0	0	0	10	0	0	2.5	0
	58	United States	White / Caucasian	Graduated college	$100,000 and up	Divorced	Christian	Other	Yes	I've always had them	Yes	0	0	0	0	10	10	0	0	2.5	0
		Australia	White / Caucasian	Completed graduate school	$100,000 and up	Married	Christian	Spiritual but not Religious	Yes	0-10	No	30	20	10	10	70	30	20	20	26.25	0
	52	United States	White / Caucasian	Completed graduate school	$75,000-$99,999	Married	Christian	Spiritual but not Religious	No	0-10	Yes	0	0	10	0	0	10	0	0	2.5	0
	56	United States	White / Caucasian	Some College	$100,000 and up	Married	Christian	Spiritual but not Religious	Yes	11-16	Yes	10	50	0	0	10	20	0	80	21.25	0
	68	United States	White / Caucasian	Completed graduate school	$100,000 and up	Divorced	Christian	Spiritual but not Religious	Yes	25-45	No	10	10	0	0	0	0	10	0	3.75	0
	70	Canada	White / Caucasian	Completed graduate school	$100,000 and up	Divorced	Other	Spiritual but not Religious	No	11-16	Yes	0	0	0	0	0	0	0	100	12.5	0
	34	Canada	White / Caucasian	Some College	$100,000 and up	Separated	Other	Other	No	16-24	Yes	10	0	0	0	20	0	0	10	5	0
	57	United States	Black or African American	Completed graduate school	$100,000 and up	Never Married	Christian	Spiritual but not Religious	No	11-16	Yes	0	20	0	0	20	10	0	0	6.25	0
Female	75	United States	White / Caucasian	Completed graduate school	$75,000-$99,999	Married	Christian	Christian	Yes	0-10	No	0	0	0	0	0	0	0	0	0	0
	33	Canada	White / Caucasian	Finished high school	$100,000 and up	Married	Christian	Spiritual but not Religious	Yes	0-10	Yes	0	0	0	0	20	70	30	30	18.75	0
	38	None of the above	Asian / Pacific Islander	Completed graduate school	$75,000-$99,999	Never Married	Other	Other	No	0-10	Yes	20	0	70	0	80	10	0	0	22.5	0
	60	United States	White / Caucasian	Completed graduate school	$100,000 and up	Married	Christian	Spiritual but not Religious	Yes	0-10	Yes	30	30	30	30	30	30	0	10	23.75	0
Male	65	United States	White / Caucasian	Completed graduate school	$100,000 and up	Married	Christian	Spiritual but not Religious	No	I've always had them	No	0	0	0	0	0	0	0	0	0	0
	71	United States	White / Caucasian	Completed graduate school	$100,000 and up	Married	Other	Christian	Yes	I've always had them	Yes	0	0	0	0	0	0	0	0	0	0
	58	None of the above	Asian / Pacific Islander	Graduated college	$75,000-$99,999	Never Married	Christian	Spiritual but not Religious	Yes	I've always had them		0	0	0	0	10	0	0	0	1.25	0
	52	New Zealand	White / Caucasian	Graduated college	$100,000 and up	Married	Spiritual but not Religious	Spiritual but not Religious	Yes	I've always had them	Yes	60	0	70	0	70	60	70	0	41.25	1
	41	United States	White / Caucasian	Completed graduate school	$100,000 and up	Married	Other	Other	No	I've always had them	Yes	0	0	0	0	0	0	40	0	5	0
	42	United States	White / Caucasian	Some College	$75,000-$99,999	Married	Christian	Other	No		No	0	0	0	0	10	0	0	0	1.25	0
	56	United States	White / Caucasian	Completed graduate school	$75,000-$99,999	Married	Christian	Christian	Yes	16-24	Yes	0	20	0	0	0	0	0	0	2.5	0
Female		Italy	White / Caucasian	Graduated college	$100,000 and up	Never Married	Christian	Spiritual but not Religious	Yes	0-10	No	80	80	100	50	100	100	100	100	88.75	1
	51	None of the above	White / Caucasian	Finished high school	$75,000-$99,999	Married	Atheist	Spiritual but not Religious	No	I do not have any ability	No	50	10	0	10	0	0	0	0	8.75	0
		Canada	White / Caucasian	Completed graduate school	$100,000 and up	Married	Other	Spiritual but not Religious	Yes	0-10	Yes	10	10	0	0	0	30	30	0	10	0
	65	United Kingdom	White / Caucasian	Finished high school	$75,000-$99,999	Married	Christian	Spiritual but not Religious	Yes	0-10	Yes	20	60	40	0	10	0	50	20	25	0
Female	59	Canada	White / Caucasian	Graduated college	$100,000 and up	Married	Christian	Spiritual but not Religious	No	16-24	Yes	0	0	20	0	0	10	0	10	5	0
	45	United States	White / Caucasian	Completed graduate school	$100,000 and up	Divorced	Christian	Spiritual but not Religious	No	25-45	No	0	0	0	0	0	10	0	0	1.25	0
Female	42	None of the above	White / Caucasian	Some College	$100,000 and up	Divorced	Christian	Christian	No	0-10	No	0	0	0	0	0	0	0	20	2.5	0
	73	Australia	White / Caucasian	Completed graduate school	$75,000-$99,999	Married	Other	Spiritual but not Religious	Yes	I've always had them	Yes	0	0	0	0	10	0	0	0	1.25	0
	67	Germany	White / Caucasian	Completed graduate school	$75,000-$99,999	Married	Christian	Spiritual but not Religious	Yes	16-24	Yes	20	30	50	10	0	0	0	10	15	0
Female		United States	White / Caucasian	Some College	$100,000 and up	Married	Christian	Christian	No	11-16	No	10	0	0	0	0	10	30	0	6.25	0
	43	United States	White / Caucasian	Graduated college	$100,000 and up	Never Married	Christian	Spiritual but not Religious	Yes	0-10	Yes	0	0	0	0	0	0	0	0	0	0
	54	Canada	White / Caucasian	Completed graduate school	$100,000 and up	Married	Other	Other	Yes	0-10	Yes	0	80	100	0	0	10	20	20	28.75	0
	28	United States	White / Caucasian	Some College	$100,000 and up	Married	Christian	Spiritual but not Religious	Yes	I've always had them	Yes	30	40	10	0	0	0	0	60	17.5	0
Female	57	None of the above	White / Caucasian	Some College	$100,000 and up	Married	Other	Other	No	11-16	No	0	0	0	0	0	0	0	0	0	0
Female	82	United States	White / Caucasian	Some College	$100,000 and up	Widowed	Christian	Spiritual but not Religious	No	16-24	No	0	10	10	0	0	0	0	0	2.5	0
	46	United States	White / Caucasian	Completed graduate school	$100,000 and up	Married	Christian	Spiritual but not Religious	No	I've always had them	Yes	10	0	20	0	0	10	10	10	7.5	0
	72	None of the above	White / Caucasian	Completed graduate school	$100,000 and up	Married	Christian	Spiritual but not Religious	Yes	25-45	Yes	0	10	0	80	70	10	0	0	21.25	0
		Australia	White / Caucasian	Graduated college	$100,000 and up		Other	Spiritual but not Religious	No	I've always had them	No	0	0	10	30	20	0	0	10	8.75	0
	34	United States		Graduated college	$100,000 and up	Married	Christian	Spiritual but not Religious	No	0-10	Yes	0	10	20	0	40	10	30	60	21.25	0
Female	38	United States	White / Caucasian	Graduated college	$100,000 and up	Never Married	Christian	Other	No	25-45	No	0	0	10	0	0	0	20	20	6.25	0
	69	United States	White / Caucasian	Graduated college	$100,000 and up	Married	Christian	Other	No	0-10	Yes	20	0	0	0	0	0	0	0	2.5	0
	64	United States	White / Caucasian	Completed graduate school	$75,000-$99,999	Divorced	Christian	Spiritual but not Religious	Yes	I've always had them	Yes	0	0	0	0	100	0	0	0	12.5	0
	54	United States	American Indian or Alaskan Native	Some College	$75,000-$99,999	Divorced	Christian	Spiritual but not Religious	Yes	I've always had them	Yes	10	20	50	20	50	20	60	20	31.25	1
	52	United States	White / Caucasian	Completed graduate school	$100,000 and up	Married	Christian	Christian	No	I've always had them	Yes	0	0	0	0	0	0	0	0	0	0
	53	Brazil	White / Caucasian	Completed graduate school	$100,000 and up	Married	Christian	Spiritual but not Religious	Yes	0-10	Yes	0	0	0	0	20	20	20	80	17.5	0
	71	United States	White / Caucasian	Graduated college	$75,000-$99,999	Divorced	Spiritual but not Religious	Spiritual but not Religious	Yes	25-45	Yes	0	0	0	0	0	0	0	0	0	0
	54	United States	White / Caucasian	Graduated college	$75,000-$99,999	Married	Christian	Spiritual but not Religious	No	25-45	No	0	0	0	0	0	0	0	0	0	0
	40	United States	American Indian or Alaskan Native	Completed graduate school	$100,000 and up	Married	Christian	Spiritual but not Religious	No	11-16	No	0	0	20	0	0	10	40	0	8.75	0
	64	United States	White / Caucasian	Some College	$100,000 and up	Married	Christian	Spiritual but not Religious	No	I've always had them	No	0	30	0	0	0	0	0	0	3.75	0
Female	67	United States	White / Caucasian	Some College	$100,000 and up	Divorced	Other	Spiritual but not Religious	Yes	0-10	No	0	0	10	10	30	30	30	20	16.25	0
	51	United States	White / Caucasian	Graduated college	$100,000 and up	Married	Christian	Other	Yes	I've always had them	Yes	0	0	0	0	50	10	10	10	10	0
	41	United States	White / Caucasian	Graduated college	$100,000 and up	Married	Other	Spiritual but not Religious	No	I've always had them	Yes	0	10	0	0	0	10	10	0	3.75	0
	53	United States	White / Caucasian	Finished high school	$100,000 and up	Married	Spiritual but not Religious	Spiritual but not Religious	Yes	I've always had them	Yes	0	0	10	0	10	0	10	0	3.75	0
	54	Germany	White / Caucasian	Finished high school	$100,000 and up	Divorced	Christian	Spiritual but not Religious	No	I've always had them	No	0	0	20	0	0	40	0	20	10	0
	52	United Kingdom	White / Caucasian	Completed graduate school	$75,000-$99,999	Married	Christian	Other	No	I've always had them	Yes	60	60	60	80	100	80	100	10	68.75	1
		United States	White / Caucasian	Completed graduate school	$75,000-$99,999	Widowed	Christian	Spiritual but not Religious	No	0-10	Yes	20	50	60	0	50	0	0	50	28.75	0
	75	United Kingdom	White / Caucasian	Completed graduate school	$75,000-$99,999	Married	Christian	Spiritual but not Religious	No	16-24	No	0	60	30	0	90	50	90	90	51.25	1
	56	United States	White / Caucasian	Completed graduate school	$100,000 and up	Married	Christian	Other	No	I've always had them	Yes	0	0	20	0	0	0	0	0	2.5	0
Female	55	United States	White / Caucasian	Completed graduate school	$75,000-$99,999	Married	Christian	Other	No	I do not have any ability	No	0	0	0	0	0	0	0	0	0	0
	36	United States	Hispanic	Completed graduate school	$75,000-$99,999	Married	Christian	Spiritual but not Religious	No	11-16	No	10	40	50	10	10	0	0	0	15	0
	34	United Kingdom	White / Caucasian	Graduated college	$100,000 and up	Widowed	Christian	Spiritual but not Religious	No	I've always had them	Yes	0	50	30	0	20	0	80	10	23.75	0
	64	United States	White / Caucasian	Some College	$75,000-$99,999	Married	Other	Other	Yes	I've always had them	Yes	0	0	20	0	10	0	0	0	3.75	0
	62	United States	White / Caucasian	Completed graduate school	$100,000 and up	Married	Spiritual but not Religious	Spiritual but not Religious	Yes	11-16	Yes	0	0	0	0	0	0	0	0	0	0
	59	United States	White / Caucasian	Completed graduate school	$100,000 and up	Married	Other	Spiritual but not Religious	No	I've always had them	Yes	0	0	0	0	0	0	0	0	0	0
Female	34	United States	White / Caucasian	Finished high school	$75,000-$99,999	Married	Christian	Spiritual but not Religious	Yes	0-10	No	10	10	20	0	30	20	10	50	18.75	0
	62	United Kingdom	White / Caucasian	Completed graduate school	$100,000 and up	Married	Other	Spiritual but not Religious	Yes	0-10	Yes	0	10	20	0	10	20	10	0	8.75	0
	69	United States	White / Caucasian	Completed graduate school	$75,000-$99,999	Married	Christian	Christian	No	16-24	Yes	0	0	20	0	0	0	0	0	2.5	0
	86	United States	White / Caucasian	Completed graduate school	$100,000 and up	Divorced	Christian	Other	No	11-16	Yes	0	0	0	0	0	0	20	0	2.5	0
Female	61	United States	White / Caucasian	Some College	$100,000 and up	Married	Christian	Spiritual but not Religious	No	25-45	No	10	0	0	0	20	0	0	20	6.25	0
Female	41	United States	White / Caucasian	Completed graduate school	$75,000-$99,999	Married	Christian	Other	No	I've always had them	No	0	0	0	0	0	0	0	10	1.25	0
	47	Canada	White / Caucasian	Some College	$75,000-$99,999	Never Married	Other	Spiritual but not Religious	Yes	0-10	Yes	0	0	20	0	0	0	0	20	5	0
	65	United States	White / Caucasian	Completed graduate school	$75,000-$99,999	Married	Christian	Spiritual but not Religious	Yes	I've always had them	No	0	0	10	0	10	0	0	0	2.5	0
	48	United States	White / Caucasian	Finished high school	$100,000 and up	Married	Spiritual but not Religious	Christian	No	0-10	Yes	0	10	0	0	0	0	40	0	6.25	0
	72	United States	White / Caucasian	Completed graduate school	$100,000 and up	Widowed	Other	Other	Yes	46-60	Yes	10	20	40	0	0	0	0	0	8.75	0
Female	24	India	Asian / Pacific Islander	Graduated college	$75,000-$99,999	Never Married	Other	Other	No	I've always had them	No	0	0	10	0	60	40	40	0	18.75	0
Male	80	United States	White / Caucasian	Completed graduate school	$75,000-$99,999	Married	Christian	Other	No	Over 60	No	0	10	0	0	30	0	0	0	5	0
	44	United States	White / Caucasian	Graduated college	$100,000 and up	Married	Christian	Spiritual but not Religious	Yes	0-10	No	0	10	10	0	30	30	30	10	15	0
	40	Canada	White / Caucasian	Completed graduate school	$75,000-$99,999	Never Married	Christian	Other	Yes	I've always had them	Yes	0	0	10	0	10	0	0	50	8.75	0
	47	United States	White / Caucasian	Completed graduate school	$100,000 and up	Married	Spiritual but not Religious	Spiritual but not Religious	Yes	25-45	Yes	0	0	0	0	0	0	0	0	0	0
	47	Canada	White / Caucasian	Grade school education	$75,000-$99,999	Married	Other	Spiritual but not Religious	Yes	0-10	Yes	0	0	0	10	90	10	0	0	13.75	0
	63	United States	White / Caucasian	Completed graduate school	$100,000 and up	Married	Christian	Spiritual but not Religious	Yes	0-10	Yes	0	0	0	0	0	0	0	0	0	0
	73	United States	White / Caucasian	Completed graduate school	$100,000 and up	Married	Christian	Other	No	11-16	Yes	0	0	70	0	60	0	0	0	16.25	0
	51	United States	White / Caucasian	Graduated college	$100,000 and up	Married	Christian	Spiritual but not Religious	No	11-16	Yes	60	20	10	0	0	50	30	0	21.25	0
	56	United States	White / Caucasian	Completed graduate school	$75,000-$99,999	Divorced	Christian	Spiritual but not Religious	No	0-10	No	0	0	0	0	0	0	0	0	0	0
	68	United States	White / Caucasian	Completed graduate school	$75,000-$99,999	Divorced	Christian	Spiritual but not Religious	No	0-10	Yes	0	0	0	0	0	0	0	0	0	0
	64	Canada	White / Caucasian	Finished high school	$100,000 and up	Married	Christian	Spiritual but not Religious	No	0-10	Yes	0	0	30	0	50	50	0	0	16.25	0
	60	United States	White / Caucasian	Graduated college	$100,000 and up		Christian	Christian	Yes	I've always had them	No	60	60	70	60	70	80	60	20	60	1
	53	United States	White / Caucasian	Finished high school	$100,000 and up	Divorced	Christian	Spiritual but not Religious	Yes	I've always had them	Yes	0	0	10	0	10	10	0	0	3.75	0
Female	77	United States	White / Caucasian	Completed graduate school	$75,000-$99,999	Divorced	Christian	Spiritual but not Religious	No	0-10	No	0	0	10	0	0	0	0	0	1.25	0
	65	United States	White / Caucasian	Completed graduate school	$100,000 and up	Married	Christian	Spiritual but not Religious	No	16-24	No	10	0	10	0	0	0	0	20	5	0
	73	United States	White / Caucasian	Completed graduate school	$100,000 and up	Married	Christian	Spiritual but not Religious	No	0-10	Yes	0	0	20	0	0	0	20	60	12.5	0
	54	United States	White / Caucasian	Finished high school	$100,000 and up	Married	Christian	Spiritual but not Religious	Yes	11-16	Yes	20	0	40	0	0	20	0	0	10	0
	57	United States	Black or African American	Graduated college	$75,000-$99,999	Never Married	Christian	Spiritual but not Religious	Yes	16-24	No	0	0	10	0	20	0	10	20	7.5	0
	62	Canada	White / Caucasian	Completed graduate school	$75,000-$99,999	Separated	Christian	Spiritual but not Religious	No	0-10	No	0	0	0	0	0	0	0	0	0	0
	38	United States	Hispanic	Graduated college	$100,000 and up	Never Married	Christian	Spiritual but not Religious	No	16-24	Yes	0	0	0	0	0	0	0	0	0	0
	57	United States	White / Caucasian	Completed graduate school	$100,000 and up	Divorced	Christian	Spiritual but not Religious	Yes	0-10	Yes	20	20	50	20	100	90	100	100	62.5	1
	55	United States	White / Caucasian	Graduated college	$100,000 and up	Married	Christian	Other	No	I've always had them	Yes	0	0	90	0	10	80	0	0	22.5	0
Male	59	United States	White / Caucasian	Graduated college	$75,000-$99,999	Married	Christian	Spiritual but not Religious	No	0-10	No	10	0	10	10	30	20	40	40	20	0
	47	United States	White / Caucasian	Some College	$75,000-$99,999	Married	Christian	Spiritual but not Religious	No	16-24	No	80	30	30	20	80	40	90	100	58.75	1
		United States	White / Caucasian	Completed graduate school	$75,000-$99,999	Divorced	Christian	Other	No	I've always had them	No	0	0	0	0	0	10	0	10	2.5	0
	68	United States	White / Caucasian	Completed graduate school	$100,000 and up	Married	Spiritual but not Religious	Spiritual but not Religious	Yes	I've always had them	Yes	0	0	0	0	0	0	60	30	11.25	0
		United States	White / Caucasian	Graduated college	$100,000 and up	Married	Christian	Spiritual but not Religious	No	Over 60	No	10	0	0	0	0	0	0	0	1.25	0
	50	United States	White / Caucasian	Grade school education	$100,000 and up	Married	Christian	Spiritual but not Religious	No	0-10	No	10	0	0	0	30	30	0	30	12.5	0
Male	66	United States	White / Caucasian	Graduated college	$75,000-$99,999	Married	Christian	Spiritual but not Religious	No	0-10	No	0	0	0	0	0	0	0	0	0	0
	64	United States	White / Caucasian	Completed graduate school	$75,000-$99,999	Never Married	Christian	Spiritual but not Religious	No	11-16	No	0	0	0	0	10	0	0	0	1.25	0
Male	37	United Kingdom	White / Caucasian	Completed graduate school	$75,000-$99,999	Married	Christian	Other	No	11-16	No	0	10	0	0	0	0	10	0	2.5	0
	64	United Kingdom	White / Caucasian	Completed graduate school	$100,000 and up	Married	Christian	Spiritual but not Religious	Yes	I've always had them	Yes	0	0	50	0	50	60	0	60	27.5	0
	55	United States	White / Caucasian	Some College	$75,000-$99,999	Separated	Spiritual but not Religious	Spiritual but not Religious	No	0-10	Yes	0	0	0	0	0	0	0	0	0	0
	47	United Kingdom	White / Caucasian	Finished high school	$100,000 and up	Never Married	Christian	Christian	Yes	0-10	Yes	0	0	0	0	0	0	0	0	0	0
	47	United Kingdom	White / Caucasian	Completed graduate school	$100,000 and up	Married	Christian	Christian	Yes	I do not have any ability	No	0	0	20	0	70	50	60	60	32.5	1
	62	United States	White / Caucasian	Completed graduate school	$100,000 and up	Married	Christian	Spiritual but not Religious	Yes	25-45	No	0	20	20	0	10	0	20	30	12.5	0
	53	Spain	White / Caucasian	Completed graduate school	$100,000 and up	Married	Christian	Spiritual but not Religious	No	0-10	No	0	0	100	0	70	100	0	60	41.25	1
	54	Canada	White / Caucasian	Some College	$100,000 and up	Never Married	Christian	Spiritual but not Religious	No	11-16	Yes	10	0	10	0	10	0	0	0	3.75	0
Female	45	United States	White / Caucasian	Some College	$100,000 and up	Married	Christian	Spiritual but not Religious	Yes	0-10	No	0	0	10	0	0	0	0	90	12.5	0
	60	United Kingdom	White / Caucasian	Completed graduate school	$75,000-$99,999	Separated	Other	Spiritual but not Religious	No	0-10	Yes	0	0	10	0	0	0	40	0	6.25	0
	66	United States	White / Caucasian	Finished high school	$75,000-$99,999	Divorced	Other	Other	No	16-24	No	0	10	10	0	0	10	0	0	3.75	0
	52	United States	White / Caucasian	Graduated college	$75,000-$99,999	Married	Spiritual but not Religious	Christian	Yes	0-10	Yes	0	10	10	0	20	10	0	60	13.75	0
	29	None of the above		Completed graduate school	$75,000-$99,999	Never Married	Other	Other	No	25-45	No	40	0	30	0	20	10	70	50	27.5	0
	38	United States	White / Caucasian	Completed graduate school	$100,000 and up	Divorced	Christian		No	I've always had them	No	30	10	0	0	60	30	0	60	23.75	0
	61	United States	White / Caucasian	Finished high school	$75,000-$99,999	Married	Christian	Spiritual but not Religious	No	16-24	No	0	0	0	0	0	0	0	0	0	0
	60	Mexico	White / Caucasian	Completed graduate school	$100,000 and up	Married	Other	Spiritual but not Religious	Yes	I've always had them	Yes	0	0	100	20	40	10	10	10	23.75	0
	66	United States	White / Caucasian	Some College	$100,000 and up	Married	Christian	Christian	Yes	0-10	Yes	0	20	0	0	20	20	20	0	10	0
Male	60	United States	White / Caucasian	Completed graduate school	$100,000 and up	Married	Christian	Atheist	Yes	0-10	No	0	0	10	10	30	10	10	10	10	0
	75	United States	White / Caucasian	Completed graduate school	$100,000 and up	Divorced	Spiritual but not Religious	Spiritual but not Religious	No	I've always had them	Yes	0	10	0	0	0	0	0	0	1.25	0
	42	None of the above	White / Caucasian	Completed graduate school	$100,000 and up	Married	Christian	Spiritual but not Religious	No	I do not have any ability	No	0	0	0	0	0	0	0	0	0	0
		United States	White / Caucasian	Some College	$100,000 and up	Married	Spiritual but not Religious	Spiritual but not Religious	Yes	I've always had them	Yes	0	0	50	0	0	0	0	0	6.25	0
		United States	White / Caucasian	Some College	$75,000-$99,999	Married	Other	Spiritual but not Religious	Yes	0-10	Yes	0	0	0	0	0	0	0	0	0	0
Female	62	United States	White / Caucasian	Completed graduate school	$100,000 and up	Married	Other	Spiritual but not Religious	No	I've always had them	No	0	0	0	0	0	0	10	0	1.25	0
	51	United States	White / Caucasian	Completed graduate school	$100,000 and up	Married	Christian	Spiritual but not Religious	No	I've always had them	No	40	0	40	0	40	30	10	30	23.75	0
	57	United States	White / Caucasian	Graduated college	$100,000 and up	Married	Other	Spiritual but not Religious	No	I've always had them	Yes	10	10	10	0	10	10	0	10	7.5	0
	62	United States	White / Caucasian	Completed graduate school	$75,000-$99,999	Married	Christian	Spiritual but not Religious	No	46-60	No	0	0	0	0	10	10	30	0	6.25	0
	67	United States	White / Caucasian	Completed graduate school	$100,000 and up	Married	Other	Spiritual but not Religious	No	I've always had them	Yes	0	0	0	0	0	0	0	0	0	0
	54	United States	White / Caucasian	Completed graduate school	$75,000-$99,999	Married	Other	Other	No	0-10	No	0	0	0	0	10	0	40	0	6.25	0
	61	United States	White / Caucasian	Graduated college	$75,000-$99,999	Married	Christian	Spiritual but not Religious	Yes	0-10	No	0	0	0	0	0	10	0	0	1.25	0
	50	United States	Hispanic	Completed graduate school	$100,000 and up	Divorced	Christian	Other	Yes	0-10	Yes	10	0	0	0	0	0	0	0	1.25	0
	54	United States	Black or African American	Completed graduate school	$100,000 and up	Divorced	Christian	Spiritual but not Religious	No	16-24	Yes	0	0	0	0	0	0	20	0	2.5	0
Female	54	United States	White / Caucasian	Some College	$100,000 and up	Married	Christian	Christian	No	0-10	No	0	20	10	0	0	20	0	20	8.75	0
	58	United Kingdom	White / Caucasian	Some College	$75,000-$99,999	Married	Christian	Christian	No	16-24	No	50	50	70	20	60	60	40	40	48.75	1
	64	United States	White / Caucasian	Graduated college	$100,000 and up	Married	Other	Other	Yes	16-24	Yes	0	0	30	0	20	0	0	0	6.25	0
	60	United States	Black or African American	Some College	$100,000 and up	Married	Spiritual but not Religious	Spiritual but not Religious	Yes	0-10	Yes	0	0	0	0	40	40	0	100	22.5	0
	45	United States	White / Caucasian	Completed graduate school	$75,000-$99,999	Married	Other	Spiritual but not Religious	Yes	11-16	No	0	10	20	0	10	10	50	10	13.75	0
	59	United States	White / Caucasian	Completed graduate school	$100,000 and up	Married	Christian	Other	Yes	I've always had them	Yes	0	0	20	0	10	0	0	0	3.75	0
Female		United States	White / Caucasian	Graduated college	$75,000-$99,999	Never Married	Christian	Other	No	25-45	No	0	0	0	0	0	0	80	0	10	0
	54	United States	White / Caucasian	Graduated college	$100,000 and up	Divorced	Christian	Christian	No	25-45	Yes	0	0	0	0	0	0	30	0	3.75	0
		Canada	White / Caucasian	Some College	$100,000 and up	Married	Christian	Spiritual but not Religious	Yes	16-24	Yes	0	0	0	0	50	40	0	0	11.25	0
Female		Canada	Asian / Pacific Islander	Some College	$100,000 and up	Married	Christian	Christian	No	I do not have any ability	No	0	0	10	0	0	0	0	0	1.25	0
	53	United States	White / Caucasian	Some College	$100,000 and up	Married	Christian	Spiritual but not Religious	No	0-10	Yes	0	0	20	0	0	10	0	20	6.25	0
Male	37	United States	White / Caucasian	Some College	$100,000 and up	Married	Christian	Christian	No	I do not have any ability	No	0	0	0	0	0	0	0	0	0	0
			White / Caucasian	Graduated college	$100,000 and up	Married	Christian	Christian	Yes	0-10	Yes	0	0	0	0	10	0	30	0	5	0
	63	United States	White / Caucasian	Some College	$75,000-$99,999	Married	Christian	Spiritual but not Religious	Yes	46-60	No	0	0	0	0	0	0	0	0	0	0
		United States	Hispanic	Finished high school	$75,000-$99,999	Divorced	Christian	Spiritual but not Religious	No	0-10	No	0	20	50	50	90	70	70	50	50	1
	69	United States	White / Caucasian	Completed graduate school	$75,000-$99,999	Divorced	Christian	Spiritual but not Religious	Yes	0-10	Yes	0	0	30	0	70	30	0	90	27.5	0
Male	35	None of the above	White / Caucasian	Completed graduate school	$75,000-$99,999	Never Married	Christian	Other	No	0-10	No	0	0	10	0	20	30	0	0	7.5	0
	51	United States	American Indian or Alaskan Native	Some College	$100,000 and up	Divorced	Spiritual but not Religious	Spiritual but not Religious	No	0-10	Yes	20	20	40	0	20	0	40	40	22.5	0
	62	United States	White / Caucasian	Completed graduate school	$100,000 and up	Divorced	Christian	Other	Yes	I've always had them	Yes	0	0	10	0	100	100	0	0	26.25	0
Female	57	Australia	White / Caucasian	Graduated college	$100,000 and up	Married	Christian	Spiritual but not Religious	No	0-10	No	0	0	20	0	70	20	0	0	13.75	0
	63	United States	White / Caucasian	Completed graduate school	$75,000-$99,999	Married	Christian	Christian	No	16-24	No	0	0	10	0	0	0	40	10	7.5	0
	60	United States	White / Caucasian	Some College	$100,000 and up	Married	Christian	Christian	No	0-10	Yes	10	0	0	0	10	0	0	0	2.5	0
Male	47	United States	White / Caucasian	Graduated college	$100,000 and up	Married	Christian	Spiritual but not Religious	No	0-10	No	10	0	0	0	10	0	0	0	2.5	0
	52	United States	White / Caucasian	Grade school education	$100,000 and up	Separated	Christian	Spiritual but not Religious	Yes	25-45	No	0	0	10	0	30	10	10	0	7.5	0
Female	38	United States	White / Caucasian	Completed graduate school	$75,000-$99,999	Married	Other	Christian	No	16-24	No	0	0	10	0	10	0	20	10	6.25	0
	75	United States	White / Caucasian	Completed graduate school	$100,000 and up	Divorced	Other	Spiritual but not Religious	No	0-10	Yes	0	20	0	0	0	0	0	30	6.25	0
	42	United States	White / Caucasian	Finished high school	$100,000 and up	Married	Christian	Christian	No	I've always had them	Yes	0	0	0	0	0	0	0	20	2.5	0
Female	74	United States	White / Caucasian	Completed graduate school	$100,000 and up	Married	Other	Other	No	0-10	No	0	0	10	0	0	0	0	0	1.25	0
	63	United States	White / Caucasian	Completed graduate school	$100,000 and up	Married	Christian	Spiritual but not Religious	Yes	0-10	No	10	0	10	0	10	0	0	10	5	0
		United States	White / Caucasian	Some College	$100,000 and up	Married	Christian	Spiritual but not Religious	Yes		Yes	0	0	0	0	0	0	90	80	21.25	0
	23	United States	White / Caucasian	Some College	$100,000 and up	Never Married	Spiritual but not Religious	Spiritual but not Religious	Yes	11-16	Yes	0	0	10	0	0	0	0	0	1.25	0
	52	United States	White / Caucasian	Graduated college	$100,000 and up	Divorced	Christian	Spiritual but not Religious	Yes	I've always had them	Yes	0	0	10	0	10	10	10	40	10	0
	72	United States	White / Caucasian	Completed graduate school	$75,000-$99,999	Widowed	Spiritual but not Religious	Spiritual but not Religious	Yes	I've always had them	Yes	100	50	100	0	10	30	80	30	50	1
	55	None of the above	White / Caucasian	Finished high school	$100,000 and up	Divorced	Christian	Christian	Yes	16-24	No	0	0	0	20	0	0	0	0	2.5	0
	69	India	Asian / Pacific Islander	Completed graduate school	$100,000 and up	Married	Other	Spiritual but not Religious	No	16-24	No	10	0	0	0	0	0	0	0	1.25	0
	75	United States	White / Caucasian	Completed graduate school	$75,000-$99,999	Widowed	Christian	Spiritual but not Religious	No	25-45	Yes	0	0	0	0	0	0	0	0	0	0
	50	United States	White / Caucasian	Completed graduate school	$100,000 and up	Married	Other	Other	No	0-10	No	0	0	0	0	10	0	0	0	1.25	0
	58	United Kingdom	White / Caucasian	Finished high school	$100,000 and up	Married	Other	Spiritual but not Religious	No	46-60	No	0	0	0	0	0	0	30	30	7.5	0
	57	United States	White / Caucasian	Completed graduate school	$100,000 and up	Divorced	Christian	Christian	No	25-45	Yes	0	0	20	0	40	40	70	0	21.25	0
	61	United States	Black or African American	Completed graduate school	$100,000 and up	Married	Christian	Other	No	0-10	No	0	0	30	0	0	10	50	70	20	0
Female		United States	White / Caucasian	Completed graduate school	$100,000 and up	Married	Christian	Spiritual but not Religious	No	25-45	No	0	0	10	0	10	0	0	0	2.5	0
	55	United States	White / Caucasian	Finished high school	$100,000 and up	Divorced	Christian	Spiritual but not Religious	Yes	0-10	Yes	10	0	0	0	20	0	0	10	5	0
	57	United States	Asian / Pacific Islander	Graduated college	$100,000 and up	Married	Christian	Christian	No	I do not have any ability	No	0	0	0	0	0	0	0	0	0	0
	51	United States	White / Caucasian	Graduated college	$75,000-$99,999	Married	Christian	Christian	No	0-10		20	0	20	0	0	0	0	10	6.25	0
Female	66	United States	White / Caucasian	Graduated college	$75,000-$99,999	Divorced	Christian	Christian	No	I do not have any ability	No	0	0	0	0	0	0	0	0	0	0
Female		United States	White / Caucasian	Completed graduate school	$100,000 and up	Never Married	Christian	Spiritual but not Religious	No	I've always had them	No	0	0	10	0	0	0	0	0	1.25	0
	62	United States	White / Caucasian	Completed graduate school	$100,000 and up	Married	Christian	Other	Yes	0-10	Yes	90	40	70	0	50	40	90	30	51.25	1
Female	56	None of the above	White / Caucasian	Graduated college	$100,000 and up	Married	Christian	Christian	No	I do not have any ability	No	0	0	0	0	0	0	0	0	0	0
		None of the above	White / Caucasian	Some College	$100,000 and up	Divorced	Christian	Spiritual but not Religious	Yes	0-10	Yes	0	0	10	0	0	0	0	10	2.5	0
Male	74	United States	White / Caucasian	Graduated college	$75,000-$99,999	Never Married	Christian	Christian	No	I do not have any ability	No	0	0	0	0	0	0	0	0	0	0
	49	United States	White / Caucasian	Graduated college	$100,000 and up	Married	Christian	Spiritual but not Religious	Yes	25-45	No	0	0	0	0	0	0	0	0	0	0
Female	75	United States	White / Caucasian	Completed graduate school	$75,000-$99,999	Married	Christian	Other	No	I do not have any ability	No	0	0	0	0	0	0	0	0	0	0
	59	United States	White / Caucasian	Graduated college	$100,000 and up	Married	Christian	Spiritual but not Religious	No	16-24	No	0	0	0	0	0	0	50	0	6.25	0
	51	None of the above	White / Caucasian	Completed graduate school	$100,000 and up	Married	Christian	Spiritual but not Religious	No	0-10	Yes	0	0	0	0	0	0	0	0	0	0
	52	Canada	White / Caucasian	Grade school education	$75,000-$99,999	Married	Christian	Other	No	16-24	No	0	0	10	0	20	0	0	0	3.75	0
	49	United States	Asian / Pacific Islander	Completed graduate school	$100,000 and up	Married	Christian	Spiritual but not Religious	No	I've always had them	No	50	0	80	0	70	40	0	0	30	0
Female	47	United States	White / Caucasian	Graduated college	$100,000 and up	Married	Christian	Spiritual but not Religious	No	0-10	No	0	0	10	0	10	10	0	10	5	0
	41	India	Asian / Pacific Islander	Graduated college	$100,000 and up	Married	Other	Spiritual but not Religious	Yes	0-10	No	0	10	0	0	0	0	0	0	1.25	0
	50	Germany	White / Caucasian	Some College	$100,000 and up	Married	Christian	Christian	Yes	I've always had them	Yes	0	0	20	0	30	10	0	0	7.5	0
	65	United States	White / Caucasian	Completed graduate school	$75,000-$99,999	Married	Christian	Other	Yes	16-24	Yes	0	20	30	0	0	0	0	40	11.25	0
	43	Canada	White / Caucasian	Finished high school	$75,000-$99,999	Separated	Christian	Spiritual but not Religious	No	0-10	Yes	10	0	0	0	0	10	20	40	10	0
	69	United States	White / Caucasian	Completed graduate school	$100,000 and up	Married	Christian	Spiritual but not Religious	No	16-24	Yes	0	30	20	0	0	0	0	0	6.25	0
	43	United States	White / Caucasian	Completed graduate school	$100,000 and up	Married	Christian	Spiritual but not Religious	No	0-10	No	0	10	10	0	0	10	0	70	12.5	0
	53	United Kingdom	White / Caucasian	Graduated college	$100,000 and up	Married	Christian	Spiritual but not Religious	No	25-45	No	10	10	10	10	10	10	10	10	10	0
	61	Canada	White / Caucasian	Completed graduate school	$75,000-$99,999	Married	Christian	Other	Yes	0-10	Yes	20	0	0	0	0	0	10	80	13.75	0
		United States	White / Caucasian	Graduated college	$100,000 and up	Married	Christian	Other	No	0-10	No	0	0	0	0	0	0	0	0	0	0
	32	United States	Hispanic	Some College	$100,000 and up	Married	Christian	Spiritual but not Religious	No	0-10	Yes	30	20	20	20	80	0	50	0	27.5	0
	32	United States	White / Caucasian	Completed graduate school	$75,000-$99,999	Never Married	Other	Spiritual but not Religious	Yes	0-10	Yes	0	0	0	0	0	0	0	90	11.25	0
	57	United States	White / Caucasian	Completed graduate school	$100,000 and up	Married	Christian	Spiritual but not Religious	No	0-10	Yes	10	10	0	0	10	10	10	0	6.25	0
Female	53	None of the above	White / Caucasian	Completed graduate school	$100,000 and up	Married	Atheist	Other	No	I've always had them	No	0	0	0	0	10	10	0	0	2.5	0
	43	Australia		Completed graduate school	$100,000 and up		Christian	Spiritual but not Religious	No		No	0	0	0	0	10	10	0	0	2.5	0
	61	United States	White / Caucasian	Completed graduate school	$75,000-$99,999	Never Married	Christian	Christian	No	I've always had them	Yes	0	0	0	0	0	0	0	0	0	0
		None of the above	White / Caucasian	Completed graduate school	$100,000 and up	Never Married	Christian	Christian	No	I've always had them	No	0	0	0	0	40	30	0	0	8.75	0
Male	32	United Kingdom	White / Caucasian	Completed graduate school	$75,000-$99,999	Never Married	Other	Other	No	16-24	No	0	0	0	0	20	20	0	10	6.25	0
Female		United States	White / Caucasian	Graduated college	$100,000 and up	Married	Atheist	Other	No	11-16	No	10	0	0	0	0	0	0	0	1.25	0
Female	56	United States	White / Caucasian	Some College	$75,000-$99,999	Married	Christian	Spiritual but not Religious	Yes	16-24	No	20	0	0	0	0	0	0	50	8.75	0
Male	58	United States	White / Caucasian	Completed graduate school	$100,000 and up	Married	Christian	Spiritual but not Religious	No	I do not have any ability	No	0	0	0	0	0	0	0	0	0	0
Male	70	United States	White / Caucasian	Completed graduate school	$100,000 and up	Married	Christian	Spiritual but not Religious	No	I've always had them	No	10	0	10	0	20	30	10	0	10	0
		United States	Black or African American	Graduated college	$100,000 and up	Married	Other	Spiritual but not Religious	No	0-10	No	0	0	10	0	0	10	0	30	6.25	0
	64	United States	White / Caucasian	Completed graduate school	$100,000 and up	Married	Christian	Spiritual but not Religious	No	16-24	Yes	0	0	0	0	50	60	20	0	16.25	0
	64	United States	White / Caucasian	Completed graduate school	$100,000 and up	Married	Spiritual but not Religious	Spiritual but not Religious	No	I've always had them	Yes	0	0	0	0	30	30	10	0	8.75	0
	50	Australia	White / Caucasian	Grade school education	$75,000-$99,999	Widowed	Christian	Christian	Yes	0-10	Yes	0	100	0	0	0	10	0	20	16.25	0
	71	None of the above	White / Caucasian	Graduated college	$100,000 and up	Widowed	Other	Spiritual but not Religious	Yes	11-16	Yes	10	0	0	0	20	0	30	40	12.5	0
	54	United States	Black or African American	Graduated college	$75,000-$99,999	Never Married	Christian	Spiritual but not Religious	No	0-10	Yes	0	0	10	0	80	0	0	50	17.5	0
	46	United States	White / Caucasian	Graduated college	$75,000-$99,999	Divorced	Christian	Spiritual but not Religious	No	25-45	Yes	0	0	0	0	0	0	0	0	0	0
	50	United States	White / Caucasian	Graduated college	$100,000 and up	Married	Spiritual but not Religious	Spiritual but not Religious	Yes	0-10	Yes	10	0	20	0	20	10	0	0	7.5	0
	44	United Kingdom	White / Caucasian	Completed graduate school	$75,000-$99,999	Married	Christian	Spiritual but not Religious	Yes	I've always had them	No	0	0	30	0	20	20	0	10	10	0
Female	44	United States	White / Caucasian	Some College	$75,000-$99,999	Married	Other	Atheist	No	I do not have any ability	No	0	0	0	0	0	0	0	0	0	0
	39	Canada	White / Caucasian	Some College	$100,000 and up	Married	Spiritual but not Religious		Yes	0-10	Yes	0	0	0	0	0	0	0	0	0	0
	67	United States	White / Caucasian	Graduated college	$100,000 and up	Married	Christian	Spiritual but not Religious	No	I've always had them	Yes	0	0	20	30	80	30	60	40	32.5	1
	60	United States	White / Caucasian	Some College	$75,000-$99,999	Divorced	Christian	Christian	No	25-45	Yes	0	0	0	0	10	0	0	0	1.25	0
	59	United States	White / Caucasian	Completed graduate school	$100,000 and up	Married	Christian	Other	No	0-10	Yes	0	0	0	0	30	0	20	10	7.5	0
	51	United States	White / Caucasian	Some College	$75,000-$99,999	Divorced	Christian	Spiritual but not Religious	Yes	0-10	Yes	0	0	20	0	0	0	0	0	2.5	0
		United States	White / Caucasian	Graduated college	$100,000 and up	Married	Christian	Spiritual but not Religious	Yes	0-10	Yes	0	10	10	0	20	20	0	20	10	0
	62	United States	White / Caucasian	Some College	$100,000 and up	Married	Christian	Christian	Yes	I've always had them	Yes	0	0	10	0	0	10	0	30	6.25	0
Female	36	United States	Asian / Pacific Islander	Some College	$75,000-$99,999	Married	Christian	Spiritual but not Religious	No	I've always had them	No	0	0	50	0	0	50	0	0	12.5	0
	75	United States	White / Caucasian	Completed graduate school	$100,000 and up	Married	Christian	Spiritual but not Religious	Yes	I've always had them	Yes	0	70	0	0	0	80	20	0	21.25	0
	62	United States	White / Caucasian	Finished high school	$75,000-$99,999	Married	Christian	Christian	Yes	16-24	No	0	0	0	0	0	0	0	0	0	0
	62	United States	White / Caucasian	Completed graduate school	$100,000 and up	Divorced	Christian	Spiritual but not Religious	No	16-24	Yes	0	0	30	0	30	30	0	0	11.25	0
	64	United States	White / Caucasian	Some College	$100,000 and up	Married	Christian	Other	No	I've always had them	No	0	0	50	0	70	100	0	20	30	0
	96	Canada	White / Caucasian	Completed graduate school	$100,000 and up	Married	Christian	Spiritual but not Religious	No	0-10	No	0	30	20	0	10	70	70	0	25	0
	60	United States	White / Caucasian	Completed graduate school	$75,000-$99,999	Divorced	Christian	Spiritual but not Religious	Yes	11-16	No	0	0	0	0	0	0	0	90	11.25	0
Male	60	United States	White / Caucasian	Completed graduate school	$100,000 and up	Married	Christian	Christian	No	I've always had them	No	0	0	10	0	0	10	0	0	2.5	0
[truncated: 1,024 more rows]
